# Supplementary material for: Mapping intron retention events contributing to complex traits using splice quantitative trait locus
Source: Plant Methods. 2023 Jul 21;19:72. doi: 10.1186/s13007-023-01048-4 (PMC10362629; doi:10.1186/s13007-023-01048-4)
Supplement: Supplementary file 2 — Additional file 2: Table S1. Accessions used in this study. [file 13007_2023_1048_MOESM2_ESM.xlsx]

## Sheet: Final_mapping
TableS1. Accessions used in this study
Code	Repetition	Reads number	Mapping ratio	ID	Species	Source	Name
D193	1	23275000	0.9653	ZM006335	G. hirsutum	America	AcalaSJ-4
D193	2	31413866	0.977	ZM006335	G. hirsutum	America	AcalaSJ-4
D52	1	35076173	0.9772	ZM006332	G. hirsutum	America	AcalaSJ-1-9
D52	2	27927170	0.96	ZM006332	G. hirsutum	America	AcalaSJ-1-9
D114	1	26966594	0.9764	ZM050469	G. hirsutum	America	Arcot438
D114	2	23799869	0.9598	ZM050469	G. hirsutum	America	Arcot438
D217	1	26043930	0.9673	ZM114503	G. hirsutum	Yellow river in China	xuzhou261
D217	2	30530811	0.9722	ZM114503	G. hirsutum	Yellow river in China	xuzhou261
D68	1	33897274	0.9768	ZM114475	G. hirsutum	Yellow river in China	handan333
D68	2	21592284	0.9711	ZM114475	G. hirsutum	Yellow river in China	handan333
D164	1	24141280	0.9698	ZM114333	G. hirsutum	Xinjiang in China	kuitunxi96-167
D164	2	23194386	0.9742	ZM114333	G. hirsutum	Xinjiang in China	kuitunxi96-167
D231	1	23137909	0.9714	ZM114496	G. hirsutum	Yangzi river in China	changkangmian
D231	2	23850494	0.9702	ZM114496	G. hirsutum	Yangzi river in China	changkangmian
D258	1	31024653	0.9771	ZM030302	G. hirsutum	Yellow river in China	zhongyuan911
D258	2	25546026	0.9746	ZM030302	G. hirsutum	Yellow river in China	zhongyuan911
D230	1	30617145	0.9735	ZM030306	G. hirsutum	Yellow river in China	zhongyuan9115
D230	2	22837825	0.97	ZM030306	G. hirsutum	Yellow river in China	zhongyuan9115
D227	1	23177774	0.9714	ZM030307	G. hirsutum	Yellow river in China	zhongyuan9116
D227	2	22777871	0.9706	ZM030307	G. hirsutum	Yellow river in China	zhongyuan9116
D265	1	30713303	0.9759	ZM114283	G. hirsutum	Xinjiang in China	kucheT94-1
D265	2	23838066	0.9653	ZM114283	G. hirsutum	Xinjiang in China	kucheT94-1
D170	1	28427909	0.975	ZM114286	G. hirsutum	Xinjiang in China	kucheT94-4
D170	2	24030674	0.9653	ZM114286	G. hirsutum	Xinjiang in China	kucheT94-4
D155	1	23278394	0.9583	ZM003993	G. hirsutum	Yangzi river in China	jiangsudatao
D155	2	25121761	0.9743	ZM003993	G. hirsutum	Yangzi river in China	jiangsudatao
D130	1	21218256	0.9668	ZM001357	G. hirsutum	Yellow river in China	xushidatao
D32	2	24459181	0.963	ZM040441	G. hirsutum	Yangzi river in China	yancheng1115
D32	1	23558777	0.9696	ZM040441	G. hirsutum	Yangzi river in China	yancheng1115
D246	2	20289300	0.9618	ZM000117	G. hirsutum	North of China	jin444
D246	1	21628183	0.9736	ZM000117	G. hirsutum	North of China	jin444
D29	2	22999654	0.9682	ZM000196	G. hirsutum	North of China	liao61107
D29	1	24019610	0.9739	ZM000196	G. hirsutum	North of China	liao61107
D55	2	23683665	0.962	ZM030449	G. hirsutum	Yellow river in China	handan568
D55	1	20588231	0.9707	ZM030449	G. hirsutum	Yellow river in China	handan568
D15	2	22716553	0.9725	ZM030196	G. hirsutum	Yellow river in China	xuzhoubanbanmian
D15	1	23255110	0.9767	ZM030196	G. hirsutum	Yellow river in China	xuzhoubanbanmian
D167	2	19690580	0.9675	ZM030700	G. hirsutum	Yellow river in China	ji91-12
D167	1	20678463	0.9707	ZM030700	G. hirsutum	Yellow river in China	ji91-12
D48	2	19806507	0.9743	ZM030706	G. hirsutum	Yellow river in China	ji91-18
D48	1	21200778	0.9739	ZM030706	G. hirsutum	Yellow river in China	ji91-18
D82	2	20793260	0.9717	ZM115343	G. hirsutum	Yellow river in China	zhong2201
D82	1	25984853	0.973	ZM115343	G. hirsutum	Yellow river in China	zhong2201
D132	2	29331127	0.9723	ZM114989	G. hirsutum	Xinjiang in China	0102X-10-1
D35	1	30589458	0.9701	ZM001445	G. hirsutum	Yellow river in China	jihan2haoxuanxi
D35	2	22582390	0.9683	ZM001445	G. hirsutum	Yellow river in China	jihan2haoxuanxi
D245	1	30439611	0.9734	ZM040228	G. hirsutum	Yangzi river in China	mianyang73-39
D245	2	22324113	0.9627	ZM040228	G. hirsutum	Yangzi river in China	mianyang73-39
D162	1	37496361	0.9727	ZM114223	G. hirsutum	Xinjiang in China	kuche96518
D162	2	22059034	0.9712	ZM114223	G. hirsutum	Xinjiang in China	kuche96518
D163	1	28292091	0.9742	ZM114150	G. hirsutum	North of China	liao96-23-30
D163	2	30217762	0.9727	ZM114150	G. hirsutum	North of China	liao96-23-30
D38	1	31755688	0.9621	ZM020108	G. hirsutum	Xinjiang in China	tu188
D38	2	20686224	0.9713	ZM020108	G. hirsutum	Xinjiang in China	tu188
D36	1	23661069	0.9581	ZM020088	G. hirsutum	Xinjiang in China	bazhou7416
D36	2	21424018	0.9751	ZM020088	G. hirsutum	Xinjiang in China	bazhou7416
D240	1	21713288	0.9725	ZM001288	G. hirsutum	Yellow river in China	bao6716
D240	2	31010387	0.9721	ZM001288	G. hirsutum	Yellow river in China	bao6716
D136	1	29143996	0.9723	ZM115342	G. hirsutum	North of China	liao4853
D136	2	22687350	0.9733	ZM115342	G. hirsutum	North of China	liao4853
D137	1	22035484	0.9708	ZM114698	G. hirsutum	North of China	liao4835
D137	2	27129131	0.9719	ZM114698	G. hirsutum	North of China	liao4835
D243	1	22469391	0.9722	ZM004036	G. hirsutum	Yangzi river in China	qingkang1hao
D243	2	30173618	0.9742	ZM004036	G. hirsutum	Yangzi river in China	qingkang1hao
D269	1	24101036	0.9752	ZM050727	G. hirsutum	America	GP138
D269	2	23061338	0.9676	ZM050727	G. hirsutum	America	GP138
D196	1	27468208	0.9726	ZM060499	G. hirsutum	Brazil	LAPAR45
D196	2	19701930	0.972	ZM060499	G. hirsutum	Brazil	LAPAR45
D140	1	30918676	0.9728	ZM114419	G. hirsutum	Yellow river in China	yongji1hao
D140	2	22713762	0.9704	ZM114419	G. hirsutum	Yellow river in China	yongji1hao
D125	1	21764589	0.9636	ZM114446	G. hirsutum	Yellow river in China	qinli514
D125	2	29081006	0.9724	ZM114446	G. hirsutum	Yellow river in China	qinli514
D238	1	22453875	0.9633	ZM030303	G. hirsutum	Yellow river in China	zhongyuan9112
D238	2	28342513	0.9744	ZM030303	G. hirsutum	Yellow river in China	zhongyuan9112
D235	1	22168423	0.9747	ZM030305	G. hirsutum	Yellow river in China	zhongyuan9114
D235	2	27313433	0.9731	ZM030305	G. hirsutum	Yellow river in China	zhongyuan9114
D93	1	20969168	0.97	ZM001031	G. hirsutum	Yellow river in China	neihuangdazi
D93	2	29810801	0.9734	ZM001031	G. hirsutum	Yellow river in China	neihuangdazi
D146	1	24189165	0.9733	ZM000002	G. hirsutum	North of China	dalingmian
D146	2	27934532	0.9727	ZM000002	G. hirsutum	North of China	dalingmian
D215	1	21831049	0.9704	ZM030721	G. hirsutum	Yellow river in China	ji91-33
D215	2	24324107	0.9717	ZM030721	G. hirsutum	Yellow river in China	ji91-33
D160	1	19638689	0.9717	ZM030684	G. hirsutum	Yellow river in China	ji85-3
D160	2	25786251	0.9766	ZM030684	G. hirsutum	Yellow river in China	ji85-3
D166	1	20526024	0.9724	ZM006313	G. hirsutum	America	FB20
D166	2	23439174	0.9747	ZM006313	G. hirsutum	America	FB20
D41	1	25513883	0.9709	ZM114291	G. hirsutum	Xinjiang in China	kuche93551
D41	2	22070579	0.9705	ZM114291	G. hirsutum	Xinjiang in China	kuche93551
D24	1	19857244	0.9767	ZM114288	G. hirsutum	Xinjiang in China	kucheT94-6
D24	2	26261039	0.9745	ZM114288	G. hirsutum	Xinjiang in China	kucheT94-6
D195	1	23982578	0.9763	ZM050536	G. hirsutum	America	mei8123
D195	2	27209992	0.9768	ZM050536	G. hirsutum	America	mei8123
D111	1	24545278	0.9733	ZM004153	G. hirsutum	Yangzi river in China	601changrongmian
D111	2	25984844	0.9577	ZM004153	G. hirsutum	Yangzi river in China	601changrongmian
D211	1	21054974	0.968	ZM001389	G. hirsutum	Yangzi river in China	huaimian4hao
D211	2	30961606	0.9741	ZM001389	G. hirsutum	Yangzi river in China	huaimian4hao
D212	1	24121313	0.9706	ZM030333	G. hirsutum	Yellow river in China	zhongzhiBD13
D212	2	25824299	0.9725	ZM030333	G. hirsutum	Yellow river in China	zhongzhiBD13
D218	1	22245723	0.9681	ZM020105	G. hirsutum	America	bu3363
D218	2	26455421	0.972	ZM020105	G. hirsutum	America	bu3363
D91	1	24138845	0.9669	ZM040423	G. hirsutum	Yangzi river in China	jing55263
D91	2	21460452	0.9769	ZM040423	G. hirsutum	Yangzi river in China	jing55263
D249	1	20571754	0.969	ZM040344	G. hirsutum	Yangzi river in China	hu749513
D249	2	22677372	0.9631	ZM040344	G. hirsutum	Yangzi river in China	hu749513
D148	1	25695934	0.9715	ZM003208	G. hirsutum	Yellow river in China	qifengdaling
D148	2	20266690	0.9663	ZM003208	G. hirsutum	Yellow river in China	qifengdaling
D129	1	22332207	0.973	ZM001112	G. hirsutum	Yellow river in China	chengdingdaling
D129	2	23222237	0.9734	ZM001112	G. hirsutum	Yellow river in China	chengdingdaling
D202	1	24475459	0.9741	ZM115329	G. hirsutum	Yangzi river in China	suyuan04-129
D202	2	21565229	0.9752	ZM115329	G. hirsutum	Yangzi river in China	suyuan04-129
D46	1	32333882	0.9702	ZM114803	G. hirsutum	Yellow river in China	zhongmiansuo50
D46	2	23256658	0.9742	ZM114803	G. hirsutum	Yellow river in China	zhongmiansuo50
D99	1	24611725	0.9745	ZM020114	G. hirsutum	Xinjiang in China	tu83-161
D99	2	22143624	0.9772	ZM020114	G. hirsutum	Xinjiang in China	tu83-161
D158	1	27123773	0.9779	ZM113952	G. hirsutum	Yellow river in China	shiyuan638
D158	2	22262289	0.9728	ZM113952	G. hirsutum	Yellow river in China	shiyuan638
D206	1	22326844	0.9744	ZM114095	G. hirsutum	Yellow river in China	yun3060
D206	2	20479893	0.9719	ZM114095	G. hirsutum	Yellow river in China	yun3060
D14	1	31657379	0.9617	ZM030620	G. hirsutum	Yellow river in China	xinxiang89S-210
D14	2	23007216	0.9742	ZM030620	G. hirsutum	Yellow river in China	xinxiang89S-210
D116	1	34469808	0.9623	ZM030564	G. hirsutum	Yellow river in China	linqing201
D116	2	20504396	0.9709	ZM030564	G. hirsutum	Yellow river in China	linqing201
D50	1	21182416	0.9708	ZM114146	G. hirsutum	North of China	liao96-63-70
D50	2	26186893	0.9753	ZM114146	G. hirsutum	North of China	liao96-63-70
D169	1	31584777	0.9561	ZM114125	G. hirsutum	Yellow river in China	yun93kang393
D169	2	22568043	0.9695	ZM114125	G. hirsutum	Yellow river in China	yun93kang393
D184	1	26333007	0.9579	ZM152099	G. hirsutum	America	DP33B
D184	2	24457977	0.9684	ZM152099	G. hirsutum	America	DP33B
D106	1	29614660	0.9588	ZM114485	G. hirsutum	Yellow river in China	yumian19
D106	2	20895705	0.9744	ZM114485	G. hirsutum	Yellow river in China	yumian19
D72	1	30974114	0.9553	ZM114380	G. hirsutum	Yangzi river in China	suQ1
D72	2	22799123	0.9736	ZM114380	G. hirsutum	Yangzi river in China	suQ1
D45	1	31135556	0.972	ZM114381	G. hirsutum	Yangzi river in China	suTKH-1
D45	2	22931232	0.9745	ZM114381	G. hirsutum	Yangzi river in China	suTKH-1
D194	1	23553393	0.9752	ZM006839	G. hirsutum	Africa	feizhouE40
D194	2	22087543	0.9738	ZM006839	G. hirsutum	Africa	feizhouE40
D152	1	26093178	0.974	ZM003021	G. hirsutum	Yellow river in China	dalingfuzimian
D152	2	28445713	0.9674	ZM003021	G. hirsutum	Yellow river in China	dalingfuzimian
D96	1	24916772	0.9758	ZM003399	G. hirsutum	Yangzi river in China	gaoyimian
D96	2	26326305	0.9727	ZM003399	G. hirsutum	Yangzi river in China	gaoyimian
D251	1	24558175	0.9735	ZM003045	G. hirsutum	Yangzi river in China	changrong67-12
D251	2	26880476	0.9688	ZM003045	G. hirsutum	Yangzi river in China	changrong67-12
D6	1	20623312	0.9732	ZM114660	G. hirsutum	Yellow river in China	shannong6hao
D6	2	28030676	0.9645	ZM114660	G. hirsutum	Yellow river in China	shannong6hao
D121	1	23003347	0.9741	ZM114760	G. hirsutum	Yellow river in China	GK99-1
D121	2	29261309	0.9743	ZM114760	G. hirsutum	Yellow river in China	GK99-1
D157	1	20434092	0.976	ZM040355	G. hirsutum	Yangzi river in China	suxu138(zaoshu)
D157	2	29030455	0.9739	ZM040355	G. hirsutum	Yangzi river in China	suxu138(zaoshu)
D21	1	24507822	0.9736	ZM030378	G. hirsutum	Yellow river in China	zhong5913-2
D21	2	27015380	0.971	ZM030378	G. hirsutum	Yellow river in China	zhong5913-2
D89	1	23357300	0.9735	ZM030408	G. hirsutum	Yellow river in China	zhong932906
D89	2	27047338	0.973	ZM030408	G. hirsutum	Yellow river in China	zhong932906
D198	1	22724737	0.9752	ZM030740	G. hirsutum	Yellow river in China	jiA-7-8(33xi)
D198	2	29119573	0.9738	ZM030740	G. hirsutum	Yellow river in China	jiA-7-8(33xi)
D138	1	23121006	0.9774	ZM030319	G. hirsutum	Yellow river in China	zhongzi640
D138	2	30909610	0.9755	ZM030319	G. hirsutum	Yellow river in China	zhongzi640
D107	1	25277968	0.9732	ZM030059	G. hirsutum	Yellow river in China	xingtai79-11
D107	2	21670374	0.9748	ZM030059	G. hirsutum	Yellow river in China	xingtai79-11
D205	1	26704927	0.9762	ZM004030	G. hirsutum	Yangzi river in China	泗chang2xi
D205	2	28029178	0.9734	ZM004030	G. hirsutum	Yangzi river in China	泗chang2xi
D256	1	27931544	0.9631	ZM040246	G. hirsutum	Yangzi river in China	wanjiu828
D256	2	25765184	0.9741	ZM040246	G. hirsutum	Yangzi river in China	wanjiu828
D70	1	28473162	0.9672	ZM114508	G. hirsutum	Yellow river in China	lu458
D70	2	23134719	0.9707	ZM114508	G. hirsutum	Yellow river in China	lu458
D64	1	25195498	0.9762	ZM114374	G. hirsutum	Yellow river in China	qinyuan4hao(qinyuan91406)
D64	2	25040598	0.9723	ZM114374	G. hirsutum	Yellow river in China	qinyuan4hao(qinyuan91406)
D57	1	24370663	0.9729	ZM114469	G. hirsutum	Yangzi river in China	wangjiangchangrongmian
D57	2	30969880	0.9683	ZM114469	G. hirsutum	Yangzi river in China	wangjiangchangrongmian
D49	1	26286989	0.9735	ZM114713	G. hirsutum	Yellow river in China	zhongmiansuo49
D49	2	24625713	0.9729	ZM114713	G. hirsutum	Yellow river in China	zhongmiansuo49
D115	1	21617947	0.9723	ZM050168	G. hirsutum	America	AcalaSJ-5
D115	2	24737107	0.9656	ZM050168	G. hirsutum	America	AcalaSJ-5
D33	1	26913130	0.9737	ZM006778	G. hirsutum	America	beidongsinuo
D33	2	25820285	0.969	ZM006778	G. hirsutum	America	beidongsinuo
D142	1	22626403	0.9737	ZM114701	G. hirsutum	North of China	liaomian17
D142	2	25693223	0.9716	ZM114701	G. hirsutum	North of China	liaomian17
D135	1	24448208	0.9711	ZM114700	G. hirsutum	North of China	liaomian16
D135	2	24768155	0.971	ZM114700	G. hirsutum	North of China	liaomian16
D94	1	22153143	0.972	ZM114209	G. hirsutum	China	dongjing55173
D94	2	27139925	0.9728	ZM114209	G. hirsutum	China	dongjing55173
D131	1	26653905	0.9717	ZM114562	G. hirsutum	Yellow river in China	zhongmiansuo41(SGK9708)
D131	2	25535592	0.9704	ZM114562	G. hirsutum	Yellow river in China	zhongmiansuo41(SGK9708)
D221	1	27072317	0.9751	ZM030002	G. hirsutum	Yellow river in China	dataomian(yu)
D221	2	23787119	0.9681	ZM030002	G. hirsutum	Yellow river in China	dataomian(yu)
D254	1	28776609	0.9764	ZM001169	G. hirsutum	Yellow river in China	yangfen31hao
D254	2	28280403	0.9635	ZM001169	G. hirsutum	Yellow river in China	yangfen31hao
D128	1	24821482	0.9739	ZM030014	G. hirsutum	Yellow river in China	zhongmiansuo12
D128	2	20362816	0.9728	ZM030014	G. hirsutum	Yellow river in China	zhongmiansuo12
D199	1	25433437	0.9716	ZM030017	G. hirsutum	Yellow river in China	zhongmiansuo17hao（zhong117）
D199	2	29094845	0.9698	ZM030017	G. hirsutum	Yellow river in China	zhongmiansuo17hao（zhong117）
D150	1	27889773	0.9723	ZM001172	G. hirsutum	Yellow river in China	xiaoxiandaling
D150	2	21109554	0.97	ZM001172	G. hirsutum	Yellow river in China	xiaoxiandaling
D149	1	27371806	0.9697	ZM001461	G. hirsutum	Yellow river in China	nangfendatao
D149	2	25793394	0.9744	ZM001461	G. hirsutum	Yellow river in China	nangfendatao
D185	1	24243104	0.972	ZM001331	G. hirsutum	Yellow river in China	zimian5hao
D185	2	25459921	0.9735	ZM001331	G. hirsutum	Yellow river in China	zimian5hao
D180	1	25233838	0.9726	ZM113951	G. hirsutum	Yellow river in China	SGKshixuan321
D180	2	24123471	0.9719	ZM113951	G. hirsutum	Yellow river in China	SGKshixuan321
D51	1	24179449	0.9764	ZM060391	G. hirsutum	Australia	N74-250
D51	2	24524916	0.9733	ZM060391	G. hirsutum	Australia	N74-250
D223	1	22294145	0.974	ZM030597	G. hirsutum	Yellow river in China	lumian11hao(3389)
D223	2	25865250	0.9733	ZM030597	G. hirsutum	Yellow river in China	lumian11hao(3389)
D19	1	25110714	0.9758	ZM030389	G. hirsutum	Yellow river in China	zhong85271
D19	2	24482895	0.9698	ZM030389	G. hirsutum	Yellow river in China	zhong85271
D188	1	25221210	0.9732	ZM060035	G. hirsutum	Africa	L142-9
D188	2	21378108	0.97	ZM060035	G. hirsutum	Africa	L142-9
D134	1	26084905	0.9736	ZM050305	G. hirsutum	America	LineF
D134	2	23099180	0.9703	ZM050305	G. hirsutum	America	LineF
D260	1	25140624	0.9732	ZM050468	G. hirsutum	America	Arcot436
D260	2	24046900	0.9676	ZM050468	G. hirsutum	America	Arcot436
D201	1	23701695	0.9719	ZM050466	G. hirsutum	America	Arcot402bne
D201	2	21535269	0.9706	ZM050466	G. hirsutum	America	Arcot402bne
D190	1	27111624	0.9733	ZM030327	G. hirsutum	Yellow river in China	zhongmiansuo19hao(zhong7886)
D190	2	26562888	0.9063	ZM030327	G. hirsutum	Yellow river in China	zhongmiansuo19hao(zhong7886)
D92	1	23675017	0.9734	ZM030268	G. hirsutum	Yellow river in China	jimian12hao（handan177）
D92	2	31775253	0.9733	ZM030268	G. hirsutum	Yellow river in China	jimian12hao（handan177）
D203	1	23964440	0.9724	ZM030450	G. hirsutum	Yellow river in China	han8901
D203	2	20731597	0.9658	ZM030450	G. hirsutum	Yellow river in China	han8901
D259	1	19620200	0.9717	ZM030400	G. hirsutum	Yellow river in China	zhong89-1
D259	2	29122789	0.9758	ZM030400	G. hirsutum	Yellow river in China	zhong89-1
D13	1	24202481	0.9726	ZM040088	G. hirsutum	Yangzi river in China	kangsanxingdatao
D13	2	29691994	0.9748	ZM040088	G. hirsutum	Yangzi river in China	kangsanxingdatao
D75	1	22191167	0.9732	ZM152046	G. hirsutum	America	meiF-18
D75	2	19924607	0.967	ZM152046	G. hirsutum	America	meiF-18
D8	1	22120114	0.9719	ZM152064	G. hirsutum	America	meiG-84
D8	2	31421059	0.9708	ZM152064	G. hirsutum	America	meiG-84
D73	1	28747769	0.9719	ZM152047	G. hirsutum	America	meiF-19
D73	2	25022654	0.9698	ZM152047	G. hirsutum	America	meiF-19
D63	1	29376010	0.9609	ZM060478	G. hirsutum	Asia	M11
D63	2	20519427	0.973	ZM060478	G. hirsutum	Asia	M11
D222	1	26463277	0.9736	ZM114502	G. hirsutum	Yellow river in China	xuzhou244
D222	2	26249729	0.9719	ZM114502	G. hirsutum	Yellow river in China	xuzhou244
D191	1	23749340	0.9723	ZM114754	G. hirsutum	Yellow river in China	kanghuangwei164
D191	2	26850487	0.9741	ZM114754	G. hirsutum	Yellow river in China	kanghuangwei164
D1	1	26098121	0.9742	ZM060386	G. hirsutum	Australia	N73DeltapineNGF
D1	2	25275559	0.9705	ZM060386	G. hirsutum	Australia	N73DeltapineNGF
D103	1	25715936	0.974	ZM115330	G. hirsutum	Yangzi river in China	J02-508
D103	2	23215406	0.9742	ZM115330	G. hirsutum	Yangzi river in China	J02-508
D248	1	23541036	0.9731	ZM020021	G. hirsutum	Xinjiang in China	kuitun80-2056W(xinluzao-3hao)
D248	2	21869128	0.9753	ZM020021	G. hirsutum	Xinjiang in China	kuitun80-2056W(xinluzao-3hao)
D147	1	24959138	0.9688	ZM001403	G. hirsutum	Yellow river in China	meifudaling
D147	2	31989685	0.9754	ZM001403	G. hirsutum	Yellow river in China	meifudaling
D62	1	22169890	0.9731	ZM001180	G. hirsutum	Yellow river in China	handanchangrong
D62	2	24906975	0.9734	ZM001180	G. hirsutum	Yellow river in China	handanchangrong
D224	1	24649361	0.9752	ZM001014	G. hirsutum	Yellow river in China	shannong3hao
D224	2	25316676	0.9766	ZM001014	G. hirsutum	Yellow river in China	shannong3hao
D104	1	22758300	0.976	ZM030156	G. hirsutum	Yellow river in China	zhengzhouchangrongmian
D104	2	23497435	0.9766	ZM030156	G. hirsutum	Yellow river in China	zhengzhouchangrongmian
D102	1	26816035	0.9721	ZM152085	G. hirsutum	Australia	aoL23/757
D102	2	25276075	0.9739	ZM152085	G. hirsutum	Australia	aoL23/757
D44	1	33015135	0.9776	ZM114041	G. hirsutum	Yangzi river in China	JCG94
D44	2	24627370	0.9698	ZM114041	G. hirsutum	Yangzi river in China	JCG94
D264	1	32229914	0.9785	ZM060336	G. hirsutum	Russia	sulian8911
D264	2	27042902	0.9773	ZM060336	G. hirsutum	Russia	sulian8911
D233	1	32306842	0.9796	ZM030655	G. hirsutum	Yellow river in China	jiyuan55(91han14)
D233	2	31717631	0.9775	ZM030655	G. hirsutum	Yellow river in China	jiyuan55(91han14)
D81	1	31388093	0.9777	ZM030651	G. hirsutum	Yellow river in China	jiyuan12-13
D81	2	28424324	0.9778	ZM030651	G. hirsutum	Yellow river in China	jiyuan12-13
D78	1	25626632	0.9775	ZM030738	G. hirsutum	Yellow river in China	jiA-1-7（33xi）
D78	2	27009695	0.9754	ZM030738	G. hirsutum	Yellow river in China	jiA-1-7（33xi）
D118	1	23831421	0.9754	ZM030710	G. hirsutum	Yellow river in China	ji91-22
D118	2	23619834	0.974	ZM030710	G. hirsutum	Yellow river in China	ji91-22
D77	1	27320087	0.9726	ZM113968	G. hirsutum	Yellow river in China	sumian9108
D77	2	27194663	0.9744	ZM113968	G. hirsutum	Yellow river in China	sumian9108
D229	1	32011117	0.9761	ZM113979	G. hirsutum	Yellow river in China	jizi123（jimian25）
D229	2	22836075	0.9755	ZM113979	G. hirsutum	Yellow river in China	jizi123（jimian25）
D261	1	25442639	0.9724	ZM050574	G. hirsutum	America	Miscot78-27
D261	2	26536071	0.9751	ZM050574	G. hirsutum	America	Miscot78-27
D10	1	31487836	0.9781	ZM050573	G. hirsutum	America	Miscot7803-52
D10	2	31517003	0.975	ZM050573	G. hirsutum	America	Miscot7803-52
D124	1	30198539	0.9764	ZM151899	G. hirsutum	America	MM-2
D124	2	29922217	0.9783	ZM151899	G. hirsutum	America	MM-2
D174	1	23972204	0.9752	ZM152117	G. hirsutum	America	ST474
D174	2	28464485	0.9743	ZM152117	G. hirsutum	America	ST474
D173	1	20260806	0.9743	ZM060257	G. hirsutum	Russia	sulianmian91xi
D173	2	25717594	0.9737	ZM060257	G. hirsutum	Russia	sulianmian91xi
D151	1	24676597	0.977	ZM050558	G. hirsutum	America	Acala(daling)B
D151	2	27589455	0.9771	ZM050558	G. hirsutum	America	Acala(daling)B
D213	1	22095614	0.9759	ZM030410	G. hirsutum	Yellow river in China	zhong961716
D213	2	24937503	0.9763	ZM030410	G. hirsutum	Yellow river in China	zhong961716
D204	1	25072341	0.9749	ZM030392	G. hirsutum	Yellow river in China	zhong870203
D204	2	29012059	0.9719	ZM030392	G. hirsutum	Yellow river in China	zhong870203
D105	1	28007766	0.9752	ZM030341	G. hirsutum	Yellow river in China	zhong07
D105	2	24272788	0.9761	ZM030341	G. hirsutum	Yellow river in China	zhong07
D197	1	21009449	0.9755	ZM030555	G. hirsutum	Yellow river in China	shan960329-2yuan3
D197	2	28417362	0.9766	ZM030555	G. hirsutum	Yellow river in China	shan960329-2yuan3
D40	1	27592662	0.9776	ZM050686	G. hirsutum	America	GP95
D40	2	23366977	0.9738	ZM050686	G. hirsutum	America	GP95
D266	1	25579389	0.9785	ZM050726	G. hirsutum	America	GP137
D266	2	24543151	0.9801	ZM050726	G. hirsutum	America	GP137
D18	1	29264529	0.9755	ZM060118	G. hirsutum	Africa	zhademian
D18	2	29621815	0.9782	ZM060118	G. hirsutum	Africa	zhademian
D42	1	29727625	0.9765	ZM006213	G. hirsutum	America	AcalaSJ-1
D42	2	29182657	0.9745	ZM006213	G. hirsutum	America	AcalaSJ-1
D84	1	31626769	0.9741	ZM006886	G. hirsutum	Asia	PAR-51
D84	2	24831703	0.9735	ZM006886	G. hirsutum	Asia	PAR-51
D100	1	25844745	0.9729	ZM050325	G. hirsutum	America	M-8124-1159
D100	2	25156736	0.9728	ZM050325	G. hirsutum	America	M-8124-1159
D2	1	30572446	0.9747	ZM152038	G. hirsutum	America	Qik
D2	2	30855823	0.9748	ZM152038	G. hirsutum	America	Qik
D178	1	28198056	0.9767	ZM114464	G. hirsutum	Yellow river in China	GK20
D178	2	22745151	0.9559	ZM114464	G. hirsutum	Yellow river in China	GK20
D262	1	23329511	0.9749				Coker139
D262	2	25247833	0.9788				Coker139
D4	1	29427956	0.9749	ZM050458	G. hirsutum	America	DES926
D4	2	27567762	0.9758	ZM050458	G. hirsutum	America	DES926
D59	1	22050463	0.9745	ZM152158	G. hirsutum	America	MSCO-12
D59	2	28814338	0.977	ZM152158	G. hirsutum	America	MSCO-12
D123	1	26594565	0.9753	ZM152112	G. hirsutum	America	MSCO-11
D123	2	24596014	0.9729	ZM152112	G. hirsutum	America	MSCO-11
D268	1	25804160	0.975	ZM050218	G. hirsutum	America	AC239
D268	2	26359519	0.9726	ZM050218	G. hirsutum	America	AC239
D120	1	25944032	0.9715	ZM006881	G. hirsutum	Africa	BPA68
D120	2	30278533	0.975	ZM006881	G. hirsutum	Africa	BPA68
D110	1	30058816	0.9743	ZM152100	G. hirsutum	America	DP410B
D110	2	24420149	0.9774	ZM152100	G. hirsutum	America	DP410B
D22	1	22841462	0.9718	ZM152172	G. hirsutum	Russia	anjiyan6hao
D22	2	26227193	0.9709	ZM152172	G. hirsutum	Russia	anjiyan6hao
D5	1	22723299	0.9744	ZM152062	G. hirsutum	America	meiG-82
D5	2	24341282	0.973	ZM152062	G. hirsutum	America	meiG-82
D226	1	24356593	0.9743	ZM152062	G. hirsutum	America	zisemeimian
D226	2	25465771	0.9731	ZM152062	G. hirsutum	America	zisemeimian
D53	1	25165259	0.9722	ZM115346	G. hirsutum	Yellow river in China	zhongG5
D53	2	22494226	0.9725	ZM115346	G. hirsutum	Yellow river in China	zhongG5
D80	1	23187934	0.9726	ZM114403	G. hirsutum	Yellow river in China	lunong9648
D80	2	26984414	0.9734	ZM114403	G. hirsutum	Yellow river in China	lunong9648
D85	1	23324476	0.973	ZM115332	G. hirsutum	Yellow river in China	zhongzi4480
D85	2	25009139	0.9714	ZM115332	G. hirsutum	Yellow river in China	zhongzi4480
D58	1	24446828	0.9735	ZM001006	G. hirsutum	Yellow river in China	dazemian
D58	2	25594983	0.9734	ZM001006	G. hirsutum	Yellow river in China	dazemian
D119	1	23648939	0.974	ZM003512	G. hirsutum	Yangzi river in China	xiangmian2hao
D119	2	24086713	0.9748	ZM003512	G. hirsutum	Yangzi river in China	xiangmian2hao
D30	1	26294608	0.973	ZM000082	G. hirsutum	North of China	chaoyang70hao
D30	2	24399465	0.9729	ZM000082	G. hirsutum	North of China	chaoyang70hao
D9	1	28434943	0.9718	ZM115389	G. hirsutum	Xinjiang in China	S-050031
D9	2	22449397	0.9702	ZM115389	G. hirsutum	Xinjiang in China	S-050031
D79	1	21087000	0.9716		G. hirsutum	Yellow river in China	99633
D79	2	24545227	0.9702		G. hirsutum	Yellow river in China	99633
D88	1	27478573	0.9732	ZM151960	G. hirsutum	Asia	r-3149
D88	2	23452995	0.9733	ZM151960	G. hirsutum	Asia	r-3149
D66	1	31216746	0.9707	ZM152074	G. hirsutum	Australia	ao152
D66	2	21940340	0.9748	ZM152074	G. hirsutum	Australia	ao152
D67	1	22382782	0.9725	ZM152076	G. hirsutum	Australia	aoC
D67	2	24105286	0.9733	ZM152076	G. hirsutum	Australia	aoC
D86	1	27720316	0.975	ZM010134	G. hirsutum	Yellow river in China	jin90kang282
D86	2	23992291	0.9737	ZM010134	G. hirsutum	Yellow river in China	jin90kang282
D210	1	24091669	0.9735	ZM010132	G. hirsutum	Yellow river in China	jinkang157
D210	2	24429834	0.9737	ZM010132	G. hirsutum	Yellow river in China	jinkang157
D156	1	25441990	0.971	ZM006037	G. hirsutum	America	nongjiu
D156	2	22848478	0.9721	ZM006037	G. hirsutum	America	nongjiu
D255	1	26057561	0.9712	ZM152590	G. hirsutum	Australia	aoSiv2
D255	2	26459331	0.9725	ZM152590	G. hirsutum	Australia	aoSiv2
D242	1	26983485	0.971	ZM020007	G. hirsutum	Xinjiang in China	bazhou5628
D242	2	23591494	0.9731	ZM020007	G. hirsutum	Xinjiang in China	bazhou5628
D23	1	23008614	0.9753	ZM060210	G. hirsutum	Russia	sulianmian21xi(91-133)
D23	2	22363939	0.9749	ZM060210	G. hirsutum	Russia	sulianmian21xi(91-133)
D56	1	21905408	0.9654	ZM113977	G. hirsutum	Yellow river in China	yumian2067
D56	2	23953511	0.97	ZM113977	G. hirsutum	Yellow river in China	yumian2067
D267	1	25532899	0.9735	ZM040356	G. hirsutum	Yangzi river in China	su7036yuanyuan
D267	2	25595948	0.9733	ZM040356	G. hirsutum	Yangzi river in China	su7036yuanyuan
D239	1	29646134	0.9732	ZM050790	G. hirsutum	America	RTbaixu
D239	2	24632191	0.9665	ZM050790	G. hirsutum	America	RTbaixu
D11	1	26742058	0.9698	ZM114558	G. hirsutum	Yellow river in China	zhongmiansuo32
D11	2	24355244	0.9721	ZM114558	G. hirsutum	Yellow river in China	zhongmiansuo32
D34	1	25987951	0.9705	ZM030542	G. hirsutum	Yellow river in China	shan3184
D34	2	31014461	0.9706	ZM030542	G. hirsutum	Yellow river in China	shan3184
D165	1	24104250	0.9716	ZM114471	G. hirsutum	Yellow river in China	handan109
D165	2	23881697	0.9643	ZM114471	G. hirsutum	Yellow river in China	handan109
D61	1	27269979	0.9683	ZM114476	G. hirsutum	Yellow river in China	ji668
D61	2	23902885	0.9701	ZM114476	G. hirsutum	Yellow river in China	ji668
D16	1	24699471	0.9658	ZM030630	G. hirsutum	Yellow river in China	yu284
D16	2	30668061	0.966	ZM030630	G. hirsutum	Yellow river in China	yu284
D177	1	33649385	0.975	ZM003304	G. hirsutum	Yangzi river in China	simian2hao
D177	2	23059222	0.9686	ZM003304	G. hirsutum	Yangzi river in China	simian2hao
D225	1	29845071	0.9747	ZM030019	G. hirsutum	Yellow river in China	zhong521
D225	2	31752206	0.9756	ZM030019	G. hirsutum	Yellow river in China	zhong521
D122	1	28148746	0.9722	ZM001531	G. hirsutum	Yellow river in China	353dalingdi3xi
D122	2	24200834	0.9727	ZM001531	G. hirsutum	Yellow river in China	353dalingdi3xi
D98	1	23160593	0.9699	ZM001290	G. hirsutum	Yellow river in China	bao6722
D98	2	28381116	0.9733	ZM001290	G. hirsutum	Yellow river in China	bao6722
D237	1	20407174	0.9732	ZM030487	G. hirsutum	Yellow river in China	han8959
D237	2	25704551	0.9722	ZM030487	G. hirsutum	Yellow river in China	han8959
D27	1	25135072	0.9729	ZM030477	G. hirsutum	Yellow river in China	han8944
D27	2	24341992	0.9726	ZM030477	G. hirsutum	Yellow river in China	han8944
D54	1	28018587	0.9737	ZM114703	G. hirsutum	North of China	liaomian19
D54	2	25281687	0.9745	ZM114703	G. hirsutum	North of China	liaomian19
D141	1	23456938	0.9744	ZM114702	G. hirsutum	North of China	liaomian18
D141	2	29037776	0.9742	ZM114702	G. hirsutum	North of China	liaomian18
D234	1	23224324	0.9707	ZM030315	G. hirsutum	Yellow river in China	zhongyuanHST1
D234	2	27465829	0.9742	ZM030315	G. hirsutum	Yellow river in China	zhongyuanHST1
D232	1	26001862	0.9724	ZM030312	G. hirsutum	Yellow river in China	zhongyuanHAS-1
D232	2	24681335	0.9741	ZM030312	G. hirsutum	Yellow river in China	zhongyuanHAS-1
D228	1	21355024	0.973	ZM001746	G. hirsutum	Yellow river in China	86-1（72-100）
D228	2	26351376	0.9735	ZM001746	G. hirsutum	Yellow river in China	86-1（72-100）
D26	1	22127148	0.974	ZM005006	G. hirsutum	Yangzi river in China	dalingmian69hao
D26	2	22614464	0.9746	ZM005006	G. hirsutum	Yangzi river in China	dalingmian69hao
D37	1	22078112	0.9761	ZM030346	G. hirsutum	Yellow river in China	zhong1276
D37	2	20914141	0.9738	ZM030346	G. hirsutum	Yellow river in China	zhong1276
D145	1	28269585	0.9738	ZM030610	G. hirsutum	Yellow river in China	xindaling
D145	2	24855369	0.9738	ZM030610	G. hirsutum	Yellow river in China	xindaling
D244	1	22945618	0.9731	ZM000209	G. hirsutum	North of China	liaomian-5hao
D244	2	25811466	0.9697	ZM000209	G. hirsutum	North of China	liaomian-5hao
D263	1	25735114	0.9745	ZM040477	G. hirsutum	Yangzi river in China	dong408
D263	2	28708932	0.9745	ZM040477	G. hirsutum	Yangzi river in China	dong408
D97	1	24661225	0.9737	ZM030267	G. hirsutum	Yellow river in China	jimian11（CK）
D97	2	22997411	0.9759	ZM030267	G. hirsutum	Yellow river in China	jimian11（CK）
D113	1	26201041	0.976	ZM040097	G. hirsutum	South of China	nashangqudahua
D113	2	24163454	0.9743	ZM040097	G. hirsutum	South of China	nashangqudahua
D247	1	26431413	0.9762	ZM005579	G. hirsutum	South of China	70-29-5
D95	1	25612032	0.9769	ZM114080	G. hirsutum	Yangzi river in China	jing55168
D95	2	27773716	0.9764	ZM114080	G. hirsutum	Yangzi river in China	jing55168
D183	1	23759303	0.9757	ZM114559	G. hirsutum	Yellow river in China	zhongmiansuo35
D183	2	25514540	0.9773	ZM114559	G. hirsutum	Yellow river in China	zhongmiansuo35
D108	1	24703974	0.974	ZM114759	G. hirsutum	Yangzi river in China	J02-247
D108	2	24334672	0.9734	ZM114759	G. hirsutum	Yangzi river in China	J02-247
D76	1	24596377	0.9754	ZM115329	G. hirsutum	Yangzi river in China	suyuan04-162
D76	2	22082155	0.9745	ZM115329	G. hirsutum	Yangzi river in China	suyuan04-162
D153	1	23367467	0.9758	ZM115424	G. hirsutum	Yellow river in China	zhongARR40682
D153	2	22026919	0.9732	ZM115424	G. hirsutum	Yellow river in China	zhongARR40682
D87	1	22263202	0.9717	ZM115436	G. hirsutum	Yellow river in China	zhongzi9196（jiguang）
D87	2	20592286	0.9712	ZM115436	G. hirsutum	Yellow river in China	zhongzi9196（jiguang）
D20	1	23520654	0.9736	ZM050531	G. hirsutum	America	mei28114-313
D20	2	26831299	0.9734	ZM050531	G. hirsutum	America	mei28114-313
D25	1	22782679	0.9726	ZM114988	G. hirsutum	Yellow river in China	jifeng197
D25	2	20752128	0.9721	ZM114988	G. hirsutum	Yellow river in China	jifeng197
D112	1	21779446	0.971	ZM060121	G. hirsutum	Africa	zhade3hao
D112	2	24332164	0.9695	ZM060121	G. hirsutum	Africa	zhade3hao
D252	1	24260471	0.9701	ZM050030	G. hirsutum	America	zaoshuchangrong7
D252	2	22230050	0.9707	ZM050030	G. hirsutum	America	zaoshuchangrong7
D60	1	23995051	0.9729	ZM114491	G. hirsutum	Yangzi river in China	dongkangmian9hao
D60	2	23864434	0.9731	ZM114491	G. hirsutum	Yangzi river in China	dongkangmian9hao
D187	1	23701736	0.9746	ZM040347	G. hirsutum	Yangzi river in China	suyuan7235
D187	2	19806445	0.9736	ZM040347	G. hirsutum	Yangzi river in China	suyuan7235
D253	1	21701312	0.973	ZM030719	G. hirsutum	Yellow river in China	ji91-31
D253	2	20523243	0.9731	ZM030719	G. hirsutum	Yellow river in China	ji91-31
D144	1	22633073	0.9719	ZM030659	G. hirsutum	Yellow river in China	jihailu6(91han6)
D144	2	23537584	0.9732	ZM030659	G. hirsutum	Yellow river in China	jihailu6(91han6)
D65	1	20221557	0.9707	ZM050451	G. hirsutum	America	upland
D65	2	22311851	0.9716	ZM050451	G. hirsutum	America	upland
D83	1	23389877	0.9669	ZM050556	G. hirsutum	America	meiD#1
D83	2	20632860	0.9715	ZM050556	G. hirsutum	America	meiD#1
D181	1	22847280	0.9703	ZM050660	G. hirsutum	America	GP67
D181	2	21086520	0.9688	ZM050660	G. hirsutum	America	GP67
D220	1	22514907	0.9698	ZM050663	G. hirsutum	America	GP70
D220	2	23060307	0.97	ZM050663	G. hirsutum	America	GP70
D216	1	21381517	0.9707	ZM060366	G. hirsutum	Australia	kuke310-5110
D216	2	22908320	0.9656	ZM060366	G. hirsutum	Australia	kuke310-5110
D3	1	26010568	0.9766	ZM060366	G. hirsutum	Australia	yumian2hao(yuwu302)
D3	2	22497819	0.9758	ZM060366	G. hirsutum	Australia	yumian2hao(yuwu302)
D241	1	22541533	0.9767	ZM005099	G. hirsutum	Xinjiang in China	sha24-3
D241	2	26159798	0.9762	ZM005099	G. hirsutum	Xinjiang in China	sha24-3
D189	1	23527744	0.975	ZM006356	G. hirsutum	America	HG-BR-8
D189	2	24185494	0.9751	ZM006356	G. hirsutum	America	HG-BR-8
D250	1	21240559	0.9671	ZM060528	G. hirsutum	Yellow river in China	yahuang9103
D250	2	22677101	0.9739	ZM060528	G. hirsutum	Yellow river in China	yahuang9103
D257	1	24003699	0.9703	ZM050675	G. hirsutum	America	GP83
D257	2	28969025	0.9632	ZM050675	G. hirsutum	America	GP83
D7	1	20295345	0.9706	ZM050684	G. hirsutum	America	GP93
D7	2	22980565	0.9729	ZM050684	G. hirsutum	America	GP93
D171	1	25321657	0.9663	ZM060282	G. hirsutum	Russia	sulianmian116xi
D171	2	30023754	0.9735	ZM060282	G. hirsutum	Russia	sulianmian116xi
D214	1	32615318	0.975	ZM151896	G. hirsutum	America	DP2156
D214	2	24360063	0.9666	ZM151896	G. hirsutum	America	DP2156
D71	1	23840714	0.9733	ZM115519	G. hirsutum	Yellow river in China	langhuangF10(zongxu)
D71	2	24367916	0.9752	ZM115519	G. hirsutum	Yellow river in China	langhuangF10(zongxu)
D139	1	28365242	0.9747	ZM114420	G. hirsutum	Yellow river in China	yongji2hao
D139	2	26599496	0.9738	ZM114420	G. hirsutum	Yellow river in China	yongji2hao
D69	1	22522893	0.9736	ZM114658	G. hirsutum	Yellow river in China	lumianyan21(lu1138)
D69	2	27658654	0.9728	ZM114658	G. hirsutum	Yellow river in China	lumianyan21(lu1138)
D143	1	31367418	0.9736	ZM115416	G. hirsutum	Yellow river in China	zhongARR40681
D143	2	24781895	0.9738	ZM115416	G. hirsutum	Yellow river in China	zhongARR40681
D208	1	25089288	0.9713	ZM115405	G. hirsutum	Yellow river in China	zhong31（yuan）
D208	2	26707406	0.9737	ZM115405	G. hirsutum	Yellow river in China	zhong31（yuan）
D219	1	27241457	0.9762	ZM115405	G. hirsutum	Yellow river in China	si168
D219	2	28374870	0.9749	ZM115405	G. hirsutum	Yellow river in China	si168
D127	1	25683738	0.9773	ZM030110	G. hirsutum	Yellow river in China	sumian2hao(xuzhou553)
D127	2	25627377	0.9749	ZM030110	G. hirsutum	Yellow river in China	sumian2hao(xuzhou553)
D47	1	26328774	0.976	ZM115370	G. hirsutum	Yellow river in China	zhongAR40772
D47	2	26559536	0.976	ZM115370	G. hirsutum	Yellow river in China	zhongAR40772
D182	1	28585736	0.9754		G. hirsutum		TM-1（IAA＋PR）
D182	2	26127550	0.9758		G. hirsutum		TM-1（IAA＋PR）
D179	1	25374244	0.9732	ZM115396	G. hirsutum	Yellow river in China	zhong4612（ya/Hind）
D179	2	24230741	0.9716	ZM115396	G. hirsutum	Yellow river in China	zhong4612（ya/Hind）
D31	1	26439552	0.9707	ZM115415	G. hirsutum	Yellow river in China	zhongＲ40773
D31	2	22500211	0.9704	ZM115415	G. hirsutum	Yellow river in China	zhongＲ40773
D74	1	22160102	0.9721	ZM115399	G. hirsutum	Yellow river in China	hongtao
D74	2	21032527	0.9702		G. hirsutum		hongtao
s1007	1	19579240	0.9669		G. hirsutum		palmeri51
s1007	2	19330189	0.9672		G. hirsutum		palmeri51
s1008	1	28473948	0.9619		G. hirsutum		palmeri53
s1008	2	18506500	0.9652		G. hirsutum		palmeri53
s1009	1	21284719	0.9619		G. hirsutum		palmeri1530
s1009	2	26058875	0.9663		G. hirsutum		palmeri1530
s1011	1	23239802	0.9668		G. hirsutum		palmeri2083
s1011	2	23773814	0.9646		G. hirsutum		palmeri2083
s1012	1	21790551	0.9646		G. hirsutum		palmeri832
s1012	2	20845184	0.9661		G. hirsutum		palmeri832
s665	1	23965738	0.9644		G. hirsutum		punctatum26
s665	2	21818213	0.9647		G. hirsutum		punctatum26
s666	1	25722521	0.9624		G. hirsutum		punctatum27
s666	2	27358901	0.9602		G. hirsutum		punctatum27
s667	1	28253469	0.9664		G. hirsutum		punctatum28
s667	2	21648359	0.953		G. hirsutum		punctatum28
s668	1	20827704	0.9642		G. hirsutum		punctatum44
s668	2	22360773	0.9608		G. hirsutum		punctatum44
s689	1	25507963	0.9615		G. hirsutum		punctatum25
s689	2	22937047	0.9589		G. hirsutum		punctatum25
s703	1	25118183	0.9659		G. hirsutum		morrilli134
s703	2	17528241	0.9662		G. hirsutum		morrilli134
s705	1	25700485	0.9641		G. hirsutum		morrilli146
s705	2	23298248	0.9647		G. hirsutum		morrilli146
s706	1	21806733	0.9648		G. hirsutum		morrilli147
s706	2	21791545	0.9635		G. hirsutum		morrilli147
s707	1	21800180	0.9648		G. hirsutum		morrilli171
s707	2	22167229	0.9614		G. hirsutum		morrilli171
s729	1	22016686	0.9624		G. hirsutum		yucatanense1039
s729	2	22813863	0.9614		G. hirsutum		yucatanense1039
s732	1	20749569	0.9632		G. hirsutum		yucatanense1046
s732	2	22284173	0.9616		G. hirsutum		yucatanense1046
s733	1	23728945	0.9631		G. hirsutum		yucatanense1236
s733	2	21707507	0.9565		G. hirsutum		yucatanense1236
s734	1	22169939	0.9645		G. hirsutum		yucatanense2094
s734	2	20779545	0.9665		G. hirsutum		yucatanense2094
s736	1	22242505	0.964		G. hirsutum		yucatanense2096X
s736	2	21789381	0.9597		G. hirsutum		yucatanense2096X
s737	1	24883325	0.9626		G. hirsutum		richmondi18
s737	2	18422949	0.9664		G. hirsutum		richmondi18
s741	1	25370806	0.9613		G. hirsutum		richmondi281
s741	2	21111098	0.9612		G. hirsutum		richmondi281
s742	1	22321405	0.9641		G. hirsutum		richmondi461
s742	2	25385765	0.9638		G. hirsutum		richmondi461
s743	1	25841045	0.9618		G. hirsutum		richmondi1101
s743	2	23461417	0.9651		G. hirsutum		richmondi1101
s744	1	22036130	0.9626		G. hirsutum		richmondi1102
s744	2	20296613	0.9621		G. hirsutum		richmondi1102
s777	1	21215941	0.9648		G. hirsutum		marie-galante1605
s777	2	24058487	0.9631		G. hirsutum		marie-galante1605
s778	1	20065605	0.9646		G. hirsutum		marie-galante1609
s778	2	21203562	0.9646		G. hirsutum		marie-galante1609
s779	1	26719298	0.9588		G. hirsutum		marie-galante1613
s779	2	20762456	0.9594		G. hirsutum		marie-galante1613
s789	1	23297523	0.9588		G. hirsutum		marie-galante2063
s789	2	23816600	0.96		G. hirsutum		marie-galante2063
s791	1	23091448	0.9619		G. hirsutum		marie-galante2052
s791	2	18268173	0.9629		G. hirsutum		marie-galante2052
s797	1	16140121	0.9631		G. hirsutum		iatifolium3
s797	2	20084701	0.9665		G. hirsutum		iatifolium3
s799	1	20329866	0.9617		G. hirsutum		iatifolium7
s799	2	22848853	0.9616		G. hirsutum		iatifolium7
s801	1	21085098	0.9636		G. hirsutum		iatifolium8
s801	2	22932403	0.9643		G. hirsutum		iatifolium8
s802	1	24719065	0.9646		G. hirsutum		iatifolium16
s802	2	21075878	0.9649		G. hirsutum		iatifolium16
s805	1	22057721	0.9631		G. hirsutum		iatifolium17
s805	2	25269514	0.9655		G. hirsutum		iatifolium17

## Sheet: Sheet1
LineNumber	code	name in NG				reads	mapping
V001-V002	D193	Acala SJ-4	ZM006335	G. hirsutum	America	23275000	0.9653
V001-V002	D193	Acala SJ-4	ZM006335	G. hirsutum	America	31413866	0.977
V003-V004	D52	AcalaSJ-1-9	ZM006332	G. hirsutum	America	35076173	0.9772
V003-V004	D52	AcalaSJ-1-9	ZM006332	G. hirsutum	America	27927170	0.96
V007-V008	D114	Arcot438	ZM050469	G. hirsutum	America	26966594	0.9764
V007-V008	D114	Arcot438	ZM050469	G. hirsutum	America	23799869	0.9598
V009-V010	D217	XuZhou261	ZM114503	G. hirsutum	Yellow river in China	26043930	0.9673
V009-V010	D217	XuZhou261	ZM114503	G. hirsutum	Yellow river in China	30530811	0.9722
V011-V012	D68	HanDan333	ZM114475	G. hirsutum	Yellow river in China	33897274	0.9768
V011-V012	D68	HanDan333	ZM114475	G. hirsutum	Yellow river in China	21592284	0.9711
V013-V014	D164	KuiTunXi96-167	ZM114333	G. hirsutum	Xinjiang in China	24141280	0.9698
V013-V014	D164	KuiTunXi96-167	ZM114333	G. hirsutum	Xinjiang in China	23194386	0.9742
V015-V016	D231	ChangKangMian	ZM114496	G. hirsutum	Yangzi river in China	23137909	0.9714
V015-V016	D231	ChangKangMian	ZM114496	G. hirsutum	Yangzi river in China	23850494	0.9702
V017-V018	D258	ZhongYuan911	ZM030302	G. hirsutum	Yellow river in China	31024653	0.9771
V017-V018	D258	ZhongYuan911	ZM030302	G. hirsutum	Yellow river in China	25546026	0.9746
V019-V020	D230	ZhongYuan9115	ZM030306	G. hirsutum	Yellow river in China	30617145	0.9735
V019-V020	D230	ZhongYuan9115	ZM030306	G. hirsutum	Yellow river in China	22837825	0.97
V021-V022	D227	ZhongYuan9116	ZM030307	G. hirsutum	Yellow river in China	23177774	0.9714
V021-V022	D227	ZhongYuan9116	ZM030307	G. hirsutum	Yellow river in China	22777871	0.9706
V023-V024	D265	KuCheT94-1	ZM114283	G. hirsutum	Xinjiang in China	30713303	0.9759
V023-V024	D265	KuCheT94-1	ZM114283	G. hirsutum	Xinjiang in China	23838066	0.9653
V025-V026	D170	KuCheT94-4	ZM114286	G. hirsutum	Xinjiang in China	28427909	0.975
V025-V026	D170	KuCheT94-4	ZM114286	G. hirsutum	Xinjiang in China	24030674	0.9653
V027-V028	D155	JiangSuDaTao	ZM003993	G. hirsutum	Yangzi river in China	23278394	0.9583
V027-V028	D155	JiangSuDaTao	ZM003993	G. hirsutum	Yangzi river in China	25121761	0.9743
V029-V030	D130	XuShiDaTao	ZM001357	G. hirsutum	Yellow river in China	21218256	0.9668
V031-V032	D32	YanCheng1115	ZM040441	G. hirsutum	Yangzi river in China	24459181	0.963
V031-V032	D32	YanCheng1115	ZM040441	G. hirsutum	Yangzi river in China	23558777	0.9696
V033-V034	D246	Jin444	ZM000117	G. hirsutum	North of China	20289300	0.9618
V033-V034	D246	Jin444	ZM000117	G. hirsutum	North of China	21628183	0.9736
V035-V036	D29	Liao61107	ZM000196	G. hirsutum	North of China	22999654	0.9682
V035-V036	D29	Liao61107	ZM000196	G. hirsutum	North of China	24019610	0.9739
V037-V038	D55	HanDan568	ZM030449	G. hirsutum	Yellow river in China	23683665	0.962
V037-V038	D55	HanDan568	ZM030449	G. hirsutum	Yellow river in China	20588231	0.9707
V039-V040	D15	XuZhouBanBanMian	ZM030196	G. hirsutum	Yellow river in China	22716553	0.9725
V039-V040	D15	XuZhouBanBanMian	ZM030196	G. hirsutum	Yellow river in China	23255110	0.9767
V041-V042	D167	Ji91-12	ZM030700	G. hirsutum	Yellow river in China	19690580	0.9675
V041-V042	D167	Ji91-12	ZM030700	G. hirsutum	Yellow river in China	20678463	0.9707
V043-V044	D48	Ji91-18	ZM030706	G. hirsutum	Yellow river in China	19806507	0.9743
V043-V044	D48	Ji91-18	ZM030706	G. hirsutum	Yellow river in China	21200778	0.9739
V045-V046	D82	Zhong2201	ZM115343	G. hirsutum	Yellow river in China	20793260	0.9717
V045-V046	D82	Zhong2201	ZM115343	G. hirsutum	Yellow river in China	25984853	0.973
V047-V048	D132	0102X-10-1	ZM114989	G. hirsutum	Xinjiang in China	29331127	0.9723
V049-V050	D35	JiHan2XuanXi	ZM001445	G. hirsutum	Yellow river in China	30589458	0.9701
V049-V050	D35	JiHan2XuanXi	ZM001445	G. hirsutum	Yellow river in China	22582390	0.9683
V051-V052	D245	MianYang73-39	ZM040228	G. hirsutum	Yangzi river in China	30439611	0.9734
V051-V052	D245	MianYang73-39	ZM040228	G. hirsutum	Yangzi river in China	22324113	0.9627
V053-V054	D162	KuChe96518	ZM114223	G. hirsutum	Xinjiang in China	37496361	0.9727
V053-V054	D162	KuChe96518	ZM114223	G. hirsutum	Xinjiang in China	22059034	0.9712
V055-V056	D163	Liao96-23-30	ZM114150	G. hirsutum	North of China	28292091	0.9742
V055-V056	D163	Liao96-23-30	ZM114150	G. hirsutum	North of China	30217762	0.9727
V057-V058	D38	Tu188	ZM020108	G. hirsutum	Xinjiang in China	31755688	0.9621
V057-V058	D38	Tu188	ZM020108	G. hirsutum	Xinjiang in China	20686224	0.9713
V059-V060	D36	BaZhou7416	ZM020088	G. hirsutum	Xinjiang in China	23661069	0.9581
V059-V060	D36	BaZhou7416	ZM020088	G. hirsutum	Xinjiang in China	21424018	0.9751
V061-V062	D240	Bao6716	ZM001288	G. hirsutum	Yellow river in China	21713288	0.9725
V061-V062	D240	Bao6716	ZM001288	G. hirsutum	Yellow river in China	31010387	0.9721
V063-V064	D136	Liao4853	ZM115342	G. hirsutum	North of China	29143996	0.9723
V063-V064	D136	Liao4853	ZM115342	G. hirsutum	North of China	22687350	0.9733
V065-V066	D137	Liao4835	ZM114698	G. hirsutum	North of China	22035484	0.9708
V065-V066	D137	Liao4835	ZM114698	G. hirsutum	North of China	27129131	0.9719
V067-V068	D243	QingKang1	ZM004036	G. hirsutum	Yangzi river in China	22469391	0.9722
V067-V068	D243	QingKang1	ZM004036	G. hirsutum	Yangzi river in China	30173618	0.9742
V069-V070	D269	GP138	ZM050727	G. hirsutum	America	24101036	0.9752
V069-V070	D269	GP138	ZM050727	G. hirsutum	America	23061338	0.9676
V071-V072	D196	LAPAR45	ZM060499	G. hirsutum	Brazil	27468208	0.9726
V071-V072	D196	LAPAR45	ZM060499	G. hirsutum	Brazil	19701930	0.972
V073-V074	D140	YongJi1	ZM114419	G. hirsutum	Yellow river in China	30918676	0.9728
V073-V074	D140	YongJi1	ZM114419	G. hirsutum	Yellow river in China	22713762	0.9704
V075-V076	D125	QinLi514	ZM114446	G. hirsutum	Yellow river in China	21764589	0.9636
V075-V076	D125	QinLi514	ZM114446	G. hirsutum	Yellow river in China	29081006	0.9724
V077-V078	D238	ZhongYuan9112	ZM030303	G. hirsutum	Yellow river in China	22453875	0.9633
V077-V078	D238	ZhongYuan9112	ZM030303	G. hirsutum	Yellow river in China	28342513	0.9744
V079-V080	D235	ZhongYuan9114	ZM030305	G. hirsutum	Yellow river in China	22168423	0.9747
V079-V080	D235	ZhongYuan9114	ZM030305	G. hirsutum	Yellow river in China	27313433	0.9731
V081-V082	D93	NeiHuangDaZi	ZM001031	G. hirsutum	Yellow river in China	20969168	0.97
V081-V082	D93	NeiHuangDaZi	ZM001031	G. hirsutum	Yellow river in China	29810801	0.9734
V083-V084	D146	DaLingMian	ZM000002	G. hirsutum	North of China	24189165	0.9733
V083-V084	D146	DaLingMian	ZM000002	G. hirsutum	North of China	27934532	0.9727
V085-V086	D215	Ji91-33	ZM030721	G. hirsutum	Yellow river in China	21831049	0.9704
V085-V086	D215	Ji91-33	ZM030721	G. hirsutum	Yellow river in China	24324107	0.9717
V087-V088	D160	Ji85-3	ZM030684	G. hirsutum	Yellow river in China	19638689	0.9717
V087-V088	D160	Ji85-3	ZM030684	G. hirsutum	Yellow river in China	25786251	0.9766
V089-V090	D166	FB20	ZM006313	G. hirsutum	America	20526024	0.9724
V089-V090	D166	FB20	ZM006313	G. hirsutum	America	23439174	0.9747
V091-V092	D41	KuChe93551	ZM114291	G. hirsutum	Xinjiang in China	25513883	0.9709
V091-V092	D41	KuChe93551	ZM114291	G. hirsutum	Xinjiang in China	22070579	0.9705
V093-V094	D24	KuCheT94-6	ZM114288	G. hirsutum	Xinjiang in China	19857244	0.9767
V093-V094	D24	KuCheT94-6	ZM114288	G. hirsutum	Xinjiang in China	26261039	0.9745
V095-V096	D195	Mei8123	ZM050536	G. hirsutum	America	23982578	0.9763
V095-V096	D195	Mei8123	ZM050536	G. hirsutum	America	27209992	0.9768
V097-V098	D111	601ChangRongMian	ZM004153	G. hirsutum	Yangzi river in China	24545278	0.9733
V097-V098	D111	601ChangRongMian	ZM004153	G. hirsutum	Yangzi river in China	25984844	0.9577
V099-V100	D211	HuaiMian4	ZM001389	G. hirsutum	Yangzi river in China	21054974	0.968
V099-V100	D211	HuaiMian4	ZM001389	G. hirsutum	Yangzi river in China	30961606	0.9741
V101-V102	D212	ZhongZhiBD13	ZM030333	G. hirsutum	Yellow river in China	24121313	0.9706
V101-V102	D212	ZhongZhiBD13	ZM030333	G. hirsutum	Yellow river in China	25824299	0.9725
V103-V104	D218	Bu3363	ZM020105	G. hirsutum	America	22245723	0.9681
V103-V104	D218	Bu3363	ZM020105	G. hirsutum	America	26455421	0.972
V105-V106	D91	Jing55263	ZM040423	G. hirsutum	Yangzi river in China	24138845	0.9669
V105-V106	D91	Jing55263	ZM040423	G. hirsutum	Yangzi river in China	21460452	0.9769
V107-V108	D249	Hu749513	ZM040344	G. hirsutum	Yangzi river in China	20571754	0.969
V107-V108	D249	Hu749513	ZM040344	G. hirsutum	Yangzi river in China	22677372	0.9631
V109-V110	D148	QiFengDaLing	ZM003208	G. hirsutum	Yellow river in China	25695934	0.9715
V109-V110	D148	QiFengDaLing	ZM003208	G. hirsutum	Yellow river in China	20266690	0.9663
V111-V112	D129	ChengDingDaLing	ZM001112	G. hirsutum	Yellow river in China	22332207	0.973
V111-V112	D129	ChengDingDaLing	ZM001112	G. hirsutum	Yellow river in China	23222237	0.9734
V113-V114	D202	SuYuan04-129	ZM115329	G. hirsutum	Yangzi river in China	24475459	0.9741
V113-V114	D202	SuYuan04-129	ZM115329	G. hirsutum	Yangzi river in China	21565229	0.9752
V115-V116	D46	ZhongMianSuo50	ZM114803	G. hirsutum	Yellow river in China	32333882	0.9702
V115-V116	D46	ZhongMianSuo50	ZM114803	G. hirsutum	Yellow river in China	23256658	0.9742
V117-V118	D99	Tu83-161	ZM020114	G. hirsutum	Xinjiang in China	24611725	0.9745
V117-V118	D99	Tu83-161	ZM020114	G. hirsutum	Xinjiang in China	22143624	0.9772
V119-V120	D158	ShiYuan638	ZM113952	G. hirsutum	Yellow river in China	27123773	0.9779
V119-V120	D158	ShiYuan638	ZM113952	G. hirsutum	Yellow river in China	22262289	0.9728
V121-V122	D206	Yun3060	ZM114095	G. hirsutum	Yellow river in China	22326844	0.9744
V121-V122	D206	Yun3060	ZM114095	G. hirsutum	Yellow river in China	20479893	0.9719
V125-V126	D14	XinXiang89S-210	ZM030620	G. hirsutum	Yellow river in China	31657379	0.9617
V125-V126	D14	XinXiang89S-210	ZM030620	G. hirsutum	Yellow river in China	23007216	0.9742
V127-V128	D116	LinQing201	ZM030564	G. hirsutum	Yellow river in China	34469808	0.9623
V127-V128	D116	LinQing201	ZM030564	G. hirsutum	Yellow river in China	20504396	0.9709
V129-V130	D50	Liao96-63-70	ZM114146	G. hirsutum	North of China	21182416	0.9708
V129-V130	D50	Liao96-63-70	ZM114146	G. hirsutum	North of China	26186893	0.9753
V131-V132	D169	Yun93Kang393	ZM114125	G. hirsutum	Yellow river in China	31584777	0.9561
V131-V132	D169	Yun93Kang393	ZM114125	G. hirsutum	Yellow river in China	22568043	0.9695
V133-V134	D184	DP33B	ZM152099	G. hirsutum	America	26333007	0.9579
V133-V134	D184	DP33B	ZM152099	G. hirsutum	America	24457977	0.9684
V135-V136	D106	YuMian19	ZM114485	G. hirsutum	Yellow river in China	29614660	0.9588
V135-V136	D106	YuMian19	ZM114485	G. hirsutum	Yellow river in China	20895705	0.9744
V137-V138	D72	SuQ1	ZM114380	G. hirsutum	Yangzi river in China	30974114	0.9553
V137-V138	D72	SuQ1	ZM114380	G. hirsutum	Yangzi river in China	22799123	0.9736
V139-V140	D45	SuTKH-1	ZM114381	G. hirsutum	Yangzi river in China	31135556	0.972
V139-V140	D45	SuTKH-1	ZM114381	G. hirsutum	Yangzi river in China	22931232	0.9745
V141-V142	D194	FeiZhouE40	ZM006839	G. hirsutum	Africa	23553393	0.9752
V141-V142	D194	FeiZhouE40	ZM006839	G. hirsutum	Africa	22087543	0.9738
V143-V144	D152	DaLingFuZiMian	ZM003021	G. hirsutum	Yellow river in China	26093178	0.974
V143-V144	D152	DaLingFuZiMian	ZM003021	G. hirsutum	Yellow river in China	28445713	0.9674
V145-V146	D96	GaoYiMian	ZM003399	G. hirsutum	Yangzi river in China	24916772	0.9758
V145-V146	D96	GaoYiMian	ZM003399	G. hirsutum	Yangzi river in China	26326305	0.9727
V147-V148	D251	ChangRong67-12	ZM003045	G. hirsutum	Yangzi river in China	24558175	0.9735
V147-V148	D251	ChangRong67-12	ZM003045	G. hirsutum	Yangzi river in China	26880476	0.9688
V149-V150	D6	ShanNong6	ZM114660	G. hirsutum	Yellow river in China	20623312	0.9732
V149-V150	D6	ShanNong6	ZM114660	G. hirsutum	Yellow river in China	28030676	0.9645
V151-V152	D121	GK99-1	ZM114760	G. hirsutum	Yellow river in China	23003347	0.9741
V151-V152	D121	GK99-1	ZM114760	G. hirsutum	Yellow river in China	29261309	0.9743
V153-V154	D157	SuXu138(ZaoShu)	ZM040355	G. hirsutum	Yangzi river in China	20434092	0.976
V153-V154	D157	SuXu138(ZaoShu)	ZM040355	G. hirsutum	Yangzi river in China	29030455	0.9739
V155-V156	D21	Zhong5913-2	ZM030378	G. hirsutum	Yellow river in China	24507822	0.9736
V155-V156	D21	Zhong5913-2	ZM030378	G. hirsutum	Yellow river in China	27015380	0.971
V157-V158	D89	Zhong932906	ZM030408	G. hirsutum	Yellow river in China	23357300	0.9735
V157-V158	D89	Zhong932906	ZM030408	G. hirsutum	Yellow river in China	27047338	0.973
V159-V160	D198	JiA-7-8(33Xi)	ZM030740	G. hirsutum	Yellow river in China	22724737	0.9752
V159-V160	D198	JiA-7-8(33Xi)	ZM030740	G. hirsutum	Yellow river in China	29119573	0.9738
V161-V162	D138	ZhongZi640	ZM030319	G. hirsutum	Yellow river in China	23121006	0.9774
V161-V162	D138	ZhongZi640	ZM030319	G. hirsutum	Yellow river in China	30909610	0.9755
V163-V164	D107	XingTai79-11	ZM030059	G. hirsutum	Yellow river in China	25277968	0.9732
V163-V164	D107	XingTai79-11	ZM030059	G. hirsutum	Yellow river in China	21670374	0.9748
V165-V166	D205	SiChang2Xi	ZM004030	G. hirsutum	Yangzi river in China	26704927	0.9762
V165-V166	D205	SiChang2Xi	ZM004030	G. hirsutum	Yangzi river in China	28029178	0.9734
V167-V168	D256	WanJiu828	ZM040246	G. hirsutum	Yangzi river in China	27931544	0.9631
V167-V168	D256	WanJiu828	ZM040246	G. hirsutum	Yangzi river in China	25765184	0.9741
V169-V170	D70	Lu458	ZM114508	G. hirsutum	Yellow river in China	28473162	0.9672
V169-V170	D70	Lu458	ZM114508	G. hirsutum	Yellow river in China	23134719	0.9707
V171-V172	D64	QinYuan4	ZM114374	G. hirsutum	Yellow river in China	25195498	0.9762
V171-V172	D64	QinYuan4	ZM114374	G. hirsutum	Yellow river in China	25040598	0.9723
V173-V174	D57	WangJiangChangRongMian	ZM114469	G. hirsutum	Yangzi river in China	24370663	0.9729
V173-V174	D57	WangJiangChangRongMian	ZM114469	G. hirsutum	Yangzi river in China	30969880	0.9683
V175-V176	D49	ZhongMianSuo49	ZM114713	G. hirsutum	Yellow river in China	26286989	0.9735
V175-V176	D49	ZhongMianSuo49	ZM114713	G. hirsutum	Yellow river in China	24625713	0.9729
V177-V178	D115	Acala SJ-5	ZM050168	G. hirsutum	America	21617947	0.9723
V177-V178	D115	Acala SJ-5	ZM050168	G. hirsutum	America	24737107	0.9656
V179-V180	D33	BeiErSiNuo	ZM006778	G. hirsutum	America	26913130	0.9737
V179-V180	D33	BeiErSiNuo	ZM006778	G. hirsutum	America	25820285	0.969
V181-V182	D142	LiaoMian17	ZM114701	G. hirsutum	North of China	22626403	0.9737
V181-V182	D142	LiaoMian17	ZM114701	G. hirsutum	North of China	25693223	0.9716
V183-V184	D135	LiaoMian16	ZM114700	G. hirsutum	North of China	24448208	0.9711
V183-V184	D135	LiaoMian16	ZM114700	G. hirsutum	North of China	24768155	0.971
V185-V186	D94	Ejing55173	ZM114209	G. hirsutum	China	22153143	0.972
V185-V186	D94	Ejing55173	ZM114209	G. hirsutum	China	27139925	0.9728
V187-V188	D131	ZhongMianSuo41(SGK9708)	ZM114562	G. hirsutum	Yellow river in China	26653905	0.9717
V187-V188	D131	ZhongMianSuo41(SGK9708)	ZM114562	G. hirsutum	Yellow river in China	25535592	0.9704
V189-V190	D221	DaTaoMian(Yu)	ZM030002	G. hirsutum	Yellow river in China	27072317	0.9751
V189-V190	D221	DaTaoMian(Yu)	ZM030002	G. hirsutum	Yellow river in China	23787119	0.9681
V191-V192	D254	YangFen31	ZM001169	G. hirsutum	Yellow river in China	28776609	0.9764
V191-V192	D254	YangFen31	ZM001169	G. hirsutum	Yellow river in China	28280403	0.9635
V193-V194	D128	ZhongMianSuo12	ZM030014	G. hirsutum	Yellow river in China	24821482	0.9739
V193-V194	D128	ZhongMianSuo12	ZM030014	G. hirsutum	Yellow river in China	20362816	0.9728
V195-V196	D199	ZhongMianSuo17（Zhong117）	ZM030017	G. hirsutum	Yellow river in China	25433437	0.9716
V195-V196	D199	ZhongMianSuo17（Zhong117）	ZM030017	G. hirsutum	Yellow river in China	29094845	0.9698
V197-V198	D150	XiaoXianDaLing	ZM001172	G. hirsutum	Yellow river in China	27889773	0.9723
V197-V198	D150	XiaoXianDaLing	ZM001172	G. hirsutum	Yellow river in China	21109554	0.97
V199-V200	D149	NangFenDaTao	ZM001461	G. hirsutum	Yellow river in China	27371806	0.9697
V199-V200	D149	NangFenDaTao	ZM001461	G. hirsutum	Yellow river in China	25793394	0.9744
V201-V202	D185	ShenMian5	ZM001331	G. hirsutum	Yellow river in China	24243104	0.972
V201-V202	D185	ShenMian5	ZM001331	G. hirsutum	Yellow river in China	25459921	0.9735
V203-V204	D180	SGKShiXuan321	ZM113951	G. hirsutum	Yellow river in China	25233838	0.9726
V203-V204	D180	SGKShiXuan321	ZM113951	G. hirsutum	Yellow river in China	24123471	0.9719
V205-V206	D51	N74-250	ZM060391	G. hirsutum	Australia	24179449	0.9764
V205-V206	D51	N74-250	ZM060391	G. hirsutum	Australia	24524916	0.9733
V207-V208	D223	LuMian11(3389)	ZM030597	G. hirsutum	Yellow river in China	22294145	0.974
V207-V208	D223	LuMian11(3389)	ZM030597	G. hirsutum	Yellow river in China	25865250	0.9733
V209-V210	D19	Zhong85271	ZM030389	G. hirsutum	Yellow river in China	25110714	0.9758
V209-V210	D19	Zhong85271	ZM030389	G. hirsutum	Yellow river in China	24482895	0.9698
V211-V212	D188	L142-9	ZM060035	G. hirsutum	Africa	25221210	0.9732
V211-V212	D188	L142-9	ZM060035	G. hirsutum	Africa	21378108	0.97
V213-V214	D134	LineF	ZM050305	G. hirsutum	America	26084905	0.9736
V213-V214	D134	LineF	ZM050305	G. hirsutum	America	23099180	0.9703
V215-V216	D260	Arcot436	ZM050468	G. hirsutum	America	25140624	0.9732
V215-V216	D260	Arcot436	ZM050468	G. hirsutum	America	24046900	0.9676
V217-V218	D201	Arcot402bne	ZM050466	G. hirsutum	America	23701695	0.9719
V217-V218	D201	Arcot402bne	ZM050466	G. hirsutum	America	21535269	0.9706
V219-V220	D190	ZhongMianSuo19(Zhong7886)	ZM030327	G. hirsutum	Yellow river in China	27111624	0.9733
V219-V220	D190	ZhongMianSuo19(Zhong7886)	ZM030327	G. hirsutum	Yellow river in China	26562888	0.9063
V221-V222	D92	JiMian12（HanDan177）	ZM030268	G. hirsutum	Yellow river in China	23675017	0.9734
V221-V222	D92	JiMian12（HanDan177）	ZM030268	G. hirsutum	Yellow river in China	31775253	0.9733
V223-V224	D203	Han8901	ZM030450	G. hirsutum	Yellow river in China	23964440	0.9724
V223-V224	D203	Han8901	ZM030450	G. hirsutum	Yellow river in China	20731597	0.9658
V225-V226	D259	Zhong89-1	ZM030400	G. hirsutum	Yellow river in China	19620200	0.9717
V225-V226	D259	Zhong89-1	ZM030400	G. hirsutum	Yellow river in China	29122789	0.9758
V227-V228	D13	KangSanXingDaTao	ZM040088	G. hirsutum	Yangzi river in China	24202481	0.9726
V227-V228	D13	KangSanXingDaTao	ZM040088	G. hirsutum	Yangzi river in China	29691994	0.9748
V229-V230	D75	MeiF-18	ZM152046	G. hirsutum	America	22191167	0.9732
V229-V230	D75	MeiF-18	ZM152046	G. hirsutum	America	19924607	0.967
V231-V232	D8	MeiG-84	ZM152064	G. hirsutum	America	22120114	0.9719
V231-V232	D8	MeiG-84	ZM152064	G. hirsutum	America	31421059	0.9708
V233-V234	D73	MeiF-19	ZM152047	G. hirsutum	America	28747769	0.9719
V233-V234	D73	MeiF-19	ZM152047	G. hirsutum	America	25022654	0.9698
V235-V236	D63	M11	ZM060478	G. hirsutum	Asia	29376010	0.9609
V235-V236	D63	M11	ZM060478	G. hirsutum	Asia	20519427	0.973
V237-V238	D222	XuZhou244	ZM114502	G. hirsutum	Yellow river in China	26463277	0.9736
V237-V238	D222	XuZhou244	ZM114502	G. hirsutum	Yellow river in China	26249729	0.9719
V239-V240	D191	KangHuangWei164	ZM114754	G. hirsutum	Yellow river in China	23749340	0.9723
V239-V240	D191	KangHuangWei164	ZM114754	G. hirsutum	Yellow river in China	26850487	0.9741
V241-V242	D1	N73DeltapineNGF	ZM060386	G. hirsutum	Australia	26098121	0.9742
V241-V242	D1	N73DeltapineNGF	ZM060386	G. hirsutum	Australia	25275559	0.9705
V243-V244	D103	J02-508	ZM115330	G. hirsutum	Yangzi river in China	25715936	0.974
V243-V244	D103	J02-508	ZM115330	G. hirsutum	Yangzi river in China	23215406	0.9742
V245-V246	D248	KuiTun80-2056W(XinLuZao-3)	ZM020021	G. hirsutum	Xinjiang in China	23541036	0.9731
V245-V246	D248	KuiTun80-2056W(XinLuZao-3)	ZM020021	G. hirsutum	Xinjiang in China	21869128	0.9753
V247-V248	D147	MeiFuDaLing	ZM001403	G. hirsutum	Yellow river in China	24959138	0.9688
V247-V248	D147	MeiFuDaLing	ZM001403	G. hirsutum	Yellow river in China	31989685	0.9754
V249-V250	D62	HanDanChangRong	ZM001180	G. hirsutum	Yellow river in China	22169890	0.9731
V249-V250	D62	HanDanChangRong	ZM001180	G. hirsutum	Yellow river in China	24906975	0.9734
V251-V252	D224	ShanNong3	ZM001014	G. hirsutum	Yellow river in China	24649361	0.9752
V251-V252	D224	ShanNong3	ZM001014	G. hirsutum	Yellow river in China	25316676	0.9766
V253-V254	D104	ZhengZhouZhangRongMian	ZM030156	G. hirsutum	Yellow river in China	22758300	0.976
V253-V254	D104	ZhengZhouZhangRongMian	ZM030156	G. hirsutum	Yellow river in China	23497435	0.9766
V255-V256	D102	AoL23/757	ZM152085	G. hirsutum	Australia	26816035	0.9721
V255-V256	D102	AoL23/757	ZM152085	G. hirsutum	Australia	25276075	0.9739
V257-V258	D44	JCG94	ZM114041	G. hirsutum	Yangzi river in China	33015135	0.9776
V257-V258	D44	JCG94	ZM114041	G. hirsutum	Yangzi river in China	24627370	0.9698
V259-V260	D264	SuLian8911	ZM060336	G. hirsutum	Russia	32229914	0.9785
V259-V260	D264	SuLian8911	ZM060336	G. hirsutum	Russia	27042902	0.9773
V261-V262	D233	JiYuan55(91Han14)	ZM030655	G. hirsutum	Yellow river in China	32306842	0.9796
V261-V262	D233	JiYuan55(91Han14)	ZM030655	G. hirsutum	Yellow river in China	31717631	0.9775
V263-V264	D81	JiYuan12-13	ZM030651	G. hirsutum	Yellow river in China	31388093	0.9777
V263-V264	D81	JiYuan12-13	ZM030651	G. hirsutum	Yellow river in China	28424324	0.9778
V265-V266	D78	JiA-1-7（33Xi）	ZM030738	G. hirsutum	Yellow river in China	25626632	0.9775
V265-V266	D78	JiA-1-7（33Xi）	ZM030738	G. hirsutum	Yellow river in China	27009695	0.9754
V267-V268	D118	Ji91-22	ZM030710	G. hirsutum	Yellow river in China	23831421	0.9754
V267-V268	D118	Ji91-22	ZM030710	G. hirsutum	Yellow river in China	23619834	0.974
V269-V270	D77	SuMian9108	ZM113968	G. hirsutum	Yellow river in China	27320087	0.9726
V269-V270	D77	SuMian9108	ZM113968	G. hirsutum	Yellow river in China	27194663	0.9744
V271-V272	D229	JiZi123（JiMian25）	ZM113979	G. hirsutum	Yellow river in China	32011117	0.9761
V271-V272	D229	JiZi123（JiMian25）	ZM113979	G. hirsutum	Yellow river in China	22836075	0.9755
V273-V274	D261	Miscot78-27	ZM050574	G. hirsutum	America	25442639	0.9724
V273-V274	D261	Miscot78-27	ZM050574	G. hirsutum	America	26536071	0.9751
V275-V276	D10	Miscot7803-52	ZM050573	G. hirsutum	America	31487836	0.9781
V275-V276	D10	Miscot7803-52	ZM050573	G. hirsutum	America	31517003	0.975
V277-V278	D124	MM-2	ZM151899	G. hirsutum	America	30198539	0.9764
V277-V278	D124	MM-2	ZM151899	G. hirsutum	America	29922217	0.9783
V279-V280	D174	ST474	ZM152117	G. hirsutum	America	23972204	0.9752
V279-V280	D174	ST474	ZM152117	G. hirsutum	America	28464485	0.9743
V281-V282	D173	SuLianMian91Xi	ZM060257	G. hirsutum	Russia	20260806	0.9743
V281-V282	D173	SuLianMian91Xi	ZM060257	G. hirsutum	Russia	25717594	0.9737
V283-V284	D151	Acala(DaLing)B	ZM050558	G. hirsutum	America	24676597	0.977
V283-V284	D151	Acala(DaLing)B	ZM050558	G. hirsutum	America	27589455	0.9771
V285-V286	D213	Zhong961716	ZM030410	G. hirsutum	Yellow river in China	22095614	0.9759
V285-V286	D213	Zhong961716	ZM030410	G. hirsutum	Yellow river in China	24937503	0.9763
V287-V288	D204	Zhong870203	ZM030392	G. hirsutum	Yellow river in China	25072341	0.9749
V287-V288	D204	Zhong870203	ZM030392	G. hirsutum	Yellow river in China	29012059	0.9719
V289-V290	D105	Zhong07	ZM030341	G. hirsutum	Yellow river in China	28007766	0.9752
V289-V290	D105	Zhong07	ZM030341	G. hirsutum	Yellow river in China	24272788	0.9761
V291-V292	D197	Shan960329-2Yuan3	ZM030555	G. hirsutum	Yellow river in China	21009449	0.9755
V291-V292	D197	Shan960329-2Yuan3	ZM030555	G. hirsutum	Yellow river in China	28417362	0.9766
V293-V294	D40	GP95	ZM050686	G. hirsutum	America	27592662	0.9776
V293-V294	D40	GP95	ZM050686	G. hirsutum	America	23366977	0.9738
V295-V296	D266	GP137	ZM050726	G. hirsutum	America	25579389	0.9785
V295-V296	D266	GP137	ZM050726	G. hirsutum	America	24543151	0.9801
V297-V298	D18	ZhaDeMian	ZM060118	G. hirsutum	Africa	29264529	0.9755
V297-V298	D18	ZhaDeMian	ZM060118	G. hirsutum	Africa	29621815	0.9782
V299-V300	D42	AcalaSJ-1	ZM006213	G. hirsutum	America	29727625	0.9765
V299-V300	D42	AcalaSJ-1	ZM006213	G. hirsutum	America	29182657	0.9745
V301-V302	D84	PAR-51	ZM006886	G. hirsutum	Asia	31626769	0.9741
V301-V302	D84	PAR-51	ZM006886	G. hirsutum	Asia	24831703	0.9735
V303-V304	D100	M-8124-1159	ZM050325	G. hirsutum	America	25844745	0.9729
V303-V304	D100	M-8124-1159	ZM050325	G. hirsutum	America	25156736	0.9728
V305-V306	D2	Qik	ZM152038	G. hirsutum	America	30572446	0.9747
V305-V306	D2	Qik	ZM152038	G. hirsutum	America	30855823	0.9748
V307-V308	D178	GK20	ZM114464	G. hirsutum	Yellow river in China	28198056	0.9767
V307-V308	D178	GK20	ZM114464	G. hirsutum	Yellow river in China	22745151	0.9559
V309-V310	D262					23329511	0.9749
V309-V310	D262					25247833	0.9788
V311-V312	D4	DES926	ZM050458	G. hirsutum	America	29427956	0.9749
V311-V312	D4	DES926	ZM050458	G. hirsutum	America	27567762	0.9758
V313-V314	D59	MSCO-12	ZM152158	G. hirsutum	America	22050463	0.9745
V313-V314	D59	MSCO-12	ZM152158	G. hirsutum	America	28814338	0.977
V315-V316	D123	MSCO-11	ZM152112	G. hirsutum	America	26594565	0.9753
V315-V316	D123	MSCO-11	ZM152112	G. hirsutum	America	24596014	0.9729
V317-V318	D268	AC239	ZM050218	G. hirsutum	America	25804160	0.975
V317-V318	D268	AC239	ZM050218	G. hirsutum	America	26359519	0.9726
V319-V320	D120	BPA68	ZM006881	G. hirsutum	Africa	25944032	0.9715
V319-V320	D120	BPA68	ZM006881	G. hirsutum	Africa	30278533	0.975
V321-V322	D110	DP410B	ZM152100	G. hirsutum	America	30058816	0.9743
V321-V322	D110	DP410B	ZM152100	G. hirsutum	America	24420149	0.9774
V323-V324	D22	AnJiYan6	ZM152172	G. hirsutum	Russia	22841462	0.9718
V323-V324	D22	AnJiYan6	ZM152172	G. hirsutum	Russia	26227193	0.9709
V325-V326	D5	MeiG-82	ZM152062	G. hirsutum	America	22723299	0.9744
V325-V326	D5	MeiG-82	ZM152062	G. hirsutum	America	24341282	0.973
V327-V328	D226	MeiG-82	ZM152062	G. hirsutum	America	24356593	0.9743
V327-V328	D226	MeiG-82	ZM152062	G. hirsutum	America	25465771	0.9731
V329-V330	D53	ZhongG5	ZM115346	G. hirsutum	Yellow river in China	25165259	0.9722
V329-V330	D53	ZhongG5	ZM115346	G. hirsutum	Yellow river in China	22494226	0.9725
V331-V332	D80	LuNong9648	ZM114403	G. hirsutum	Yellow river in China	23187934	0.9726
V331-V332	D80	LuNong9648	ZM114403	G. hirsutum	Yellow river in China	26984414	0.9734
V333-V334	D85	ZhongZi4480	ZM115332	G. hirsutum	Yellow river in China	23324476	0.973
V333-V334	D85	ZhongZi4480	ZM115332	G. hirsutum	Yellow river in China	25009139	0.9714
V335-V336	D58	DaZeMian	ZM001006	G. hirsutum	Yellow river in China	24446828	0.9735
V335-V336	D58	DaZeMian	ZM001006	G. hirsutum	Yellow river in China	25594983	0.9734
V337-V338	D119	XiangMian2	ZM003512	G. hirsutum	Yangzi river in China	23648939	0.974
V337-V338	D119	XiangMian2	ZM003512	G. hirsutum	Yangzi river in China	24086713	0.9748
V339-V340	D30	Chaoyang70	ZM000082	G. hirsutum	North of China	26294608	0.973
V339-V340	D30	Chaoyang70	ZM000082	G. hirsutum	North of China	24399465	0.9729
V341-V342	D9	S-050031	ZM115389	G. hirsutum	Xinjiang in China	28434943	0.9718
V341-V342	D9	S-050031	ZM115389	G. hirsutum	Xinjiang in China	22449397	0.9702
V343-V344	D79	99633		G. hirsutum	Yellow river in China	21087000	0.9716
V343-V344	D79	99633		G. hirsutum	Yellow river in China	24545227	0.9702
V345-V346	D88	r-3149	ZM151960	G. hirsutum	Asia	27478573	0.9732
V345-V346	D88	r-3149	ZM151960	G. hirsutum	Asia	23452995	0.9733
V347-V348	D66	Ao152	ZM152074	G. hirsutum	Australia	31216746	0.9707
V347-V348	D66	Ao152	ZM152074	G. hirsutum	Australia	21940340	0.9748
V349-V350	D67	AoC	ZM152076	G. hirsutum	Australia	22382782	0.9725
V349-V350	D67	AoC	ZM152076	G. hirsutum	Australia	24105286	0.9733
V351-V352	D86	Jin90Kang282	ZM010134	G. hirsutum	Yellow river in China	27720316	0.975
V351-V352	D86	Jin90Kang282	ZM010134	G. hirsutum	Yellow river in China	23992291	0.9737
V353-V354	D210	JinKang157	ZM010132	G. hirsutum	Yellow river in China	24091669	0.9735
V353-V354	D210	JinKang157	ZM010132	G. hirsutum	Yellow river in China	24429834	0.9737
V355-V356	D156	NongJiu	ZM006037	G. hirsutum	America	25441990	0.971
V355-V356	D156	NongJiu	ZM006037	G. hirsutum	America	22848478	0.9721
V357-V358	D255	AoSiv2	ZM152590	G. hirsutum	Australia	26057561	0.9712
V357-V358	D255	AoSiv2	ZM152590	G. hirsutum	Australia	26459331	0.9725
V359-V360	D242	BaZhou5628	ZM020007	G. hirsutum	Xinjiang in China	26983485	0.971
V359-V360	D242	BaZhou5628	ZM020007	G. hirsutum	Xinjiang in China	23591494	0.9731
V361-V362	D23	SuLianMian21Xi(91-133)	ZM060210	G. hirsutum	Russia	23008614	0.9753
V361-V362	D23	SuLianMian21Xi(91-133)	ZM060210	G. hirsutum	Russia	22363939	0.9749
V363-V364	D56	YuMian2067	ZM113977	G. hirsutum	Yellow river in China	21905408	0.9654
V363-V364	D56	YuMian2067	ZM113977	G. hirsutum	Yellow river in China	23953511	0.97
V365-V366	D267	Su7036YuanYuan	ZM040356	G. hirsutum	Yangzi river in China	25532899	0.9735
V365-V366	D267	Su7036YuanYuan	ZM040356	G. hirsutum	Yangzi river in China	25595948	0.9733
V367-V368	D239	RTBaiXu	ZM050790	G. hirsutum	America	29646134	0.9732
V367-V368	D239	RTBaiXu	ZM050790	G. hirsutum	America	24632191	0.9665
V369-V370	D11	ZhongMianSuo32	ZM114558	G. hirsutum	Yellow river in China	26742058	0.9698
V369-V370	D11	ZhongMianSuo32	ZM114558	G. hirsutum	Yellow river in China	24355244	0.9721
V371-V372	D34	Shan3184	ZM030542	G. hirsutum	Yellow river in China	25987951	0.9705
V371-V372	D34	Shan3184	ZM030542	G. hirsutum	Yellow river in China	31014461	0.9706
V373-V374	D165	HanDan109	ZM114471	G. hirsutum	Yellow river in China	24104250	0.9716
V373-V374	D165	HanDan109	ZM114471	G. hirsutum	Yellow river in China	23881697	0.9643
V375-V376	D61	Ji668	ZM114476	G. hirsutum	Yellow river in China	27269979	0.9683
V375-V376	D61	Ji668	ZM114476	G. hirsutum	Yellow river in China	23902885	0.9701
V377-V378	D16	Yu284	ZM030630	G. hirsutum	Yellow river in China	24699471	0.9658
V377-V378	D16	Yu284	ZM030630	G. hirsutum	Yellow river in China	30668061	0.966
V379-V380	D177	SiMian2	ZM003304	G. hirsutum	Yangzi river in China	33649385	0.975
V379-V380	D177	SiMian2	ZM003304	G. hirsutum	Yangzi river in China	23059222	0.9686
V381-V382	D225	Zhong521	ZM030019	G. hirsutum	Yellow river in China	29845071	0.9747
V381-V382	D225	Zhong521	ZM030019	G. hirsutum	Yellow river in China	31752206	0.9756
V383-V384	D122	353DaLingDi3Xi	ZM001531	G. hirsutum	Yellow river in China	28148746	0.9722
V383-V384	D122	353DaLingDi3Xi	ZM001531	G. hirsutum	Yellow river in China	24200834	0.9727
V385-V386	D98	Bao6722	ZM001290	G. hirsutum	Yellow river in China	23160593	0.9699
V385-V386	D98	Bao6722	ZM001290	G. hirsutum	Yellow river in China	28381116	0.9733
V387-V388	D237	Han8959	ZM030487	G. hirsutum	Yellow river in China	20407174	0.9732
V387-V388	D237	Han8959	ZM030487	G. hirsutum	Yellow river in China	25704551	0.9722
V389-V390	D27	Han8944	ZM030477	G. hirsutum	Yellow river in China	25135072	0.9729
V389-V390	D27	Han8944	ZM030477	G. hirsutum	Yellow river in China	24341992	0.9726
V391-V392	D54	LiaoMian19	ZM114703	G. hirsutum	North of China	28018587	0.9737
V391-V392	D54	LiaoMian19	ZM114703	G. hirsutum	North of China	25281687	0.9745
V393-V394	D141	LiaoMian18	ZM114702	G. hirsutum	North of China	23456938	0.9744
V393-V394	D141	LiaoMian18	ZM114702	G. hirsutum	North of China	29037776	0.9742
V395-V396	D234	ZhongYuanHST1	ZM030315	G. hirsutum	Yellow river in China	23224324	0.9707
V395-V396	D234	ZhongYuanHST1	ZM030315	G. hirsutum	Yellow river in China	27465829	0.9742
V397-V398	D232	ZhongYuanHAS-1	ZM030312	G. hirsutum	Yellow river in China	26001862	0.9724
V397-V398	D232	ZhongYuanHAS-1	ZM030312	G. hirsutum	Yellow river in China	24681335	0.9741
V399-V400	D228	86-1（72-100）	ZM001746	G. hirsutum	Yellow river in China	21355024	0.973
V399-V400	D228	86-1（72-100）	ZM001746	G. hirsutum	Yellow river in China	26351376	0.9735
V401-V402	D26	DaLingMian69	ZM005006	G. hirsutum	Yangzi river in China	22127148	0.974
V401-V402	D26	DaLingMian69	ZM005006	G. hirsutum	Yangzi river in China	22614464	0.9746
V403-V404	D37	Zhong1276	ZM030346	G. hirsutum	Yellow river in China	22078112	0.9761
V403-V404	D37	Zhong1276	ZM030346	G. hirsutum	Yellow river in China	20914141	0.9738
V405-V406	D145	XinDaLing	ZM030610	G. hirsutum	Yellow river in China	28269585	0.9738
V405-V406	D145	XinDaLing	ZM030610	G. hirsutum	Yellow river in China	24855369	0.9738
V407-V408	D244	LiaoMian-5	ZM000209	G. hirsutum	North of China	22945618	0.9731
V407-V408	D244	LiaoMian-5	ZM000209	G. hirsutum	North of China	25811466	0.9697
V409-V410	D263	E408	ZM040477	G. hirsutum	Yangzi river in China	25735114	0.9745
V409-V410	D263	E408	ZM040477	G. hirsutum	Yangzi river in China	28708932	0.9745
V411-V412	D97	JiMian11（CK）	ZM030267	G. hirsutum	Yellow river in China	24661225	0.9737
V411-V412	D97	JiMian11（CK）	ZM030267	G. hirsutum	Yellow river in China	22997411	0.9759
V413-V414	D113	NaShangQuDaHua	ZM040097	G. hirsutum	South of China	26201041	0.976
V413-V414	D113	NaShangQuDaHua	ZM040097	G. hirsutum	South of China	24163454	0.9743
V415-V416	D247	70-29-5	ZM005579	G. hirsutum	South of China	26431413	0.9762
V417-V418	D95	Jing55168	ZM114080	G. hirsutum	Yangzi river in China	25612032	0.9769
V417-V418	D95	Jing55168	ZM114080	G. hirsutum	Yangzi river in China	27773716	0.9764
V419-V420	D183	ZhongMianSuo35	ZM114559	G. hirsutum	Yellow river in China	23759303	0.9757
V419-V420	D183	ZhongMianSuo35	ZM114559	G. hirsutum	Yellow river in China	25514540	0.9773
V421-V422	D108	J02-247	ZM114759	G. hirsutum	Yangzi river in China	24703974	0.974
V421-V422	D108	J02-247	ZM114759	G. hirsutum	Yangzi river in China	24334672	0.9734
V423-V424	D76	SuYuan04-129	ZM115329	G. hirsutum	Yangzi river in China	24596377	0.9754
V423-V424	D76	SuYuan04-129	ZM115329	G. hirsutum	Yangzi river in China	22082155	0.9745
V429-V430	D153	ZhongARR40682	ZM115424	G. hirsutum	Yellow river in China	23367467	0.9758
V429-V430	D153	ZhongARR40682	ZM115424	G. hirsutum	Yellow river in China	22026919	0.9732
V433-V434	D87	ZhongZi9196（JiGuang）	ZM115436	G. hirsutum	Yellow river in China	22263202	0.9717
V433-V434	D87	ZhongZi9196（JiGuang）	ZM115436	G. hirsutum	Yellow river in China	20592286	0.9712
V435-V436	D20	Mei28114-313	ZM050531	G. hirsutum	America	23520654	0.9736
V435-V436	D20	Mei28114-313	ZM050531	G. hirsutum	America	26831299	0.9734
V437-V438	D25	JiFeng197	ZM114988	G. hirsutum	Yellow river in China	22782679	0.9726
V437-V438	D25	JiFeng197	ZM114988	G. hirsutum	Yellow river in China	20752128	0.9721
V439-V440	D112	ZhaDe3	ZM060121	G. hirsutum	Africa	21779446	0.971
V439-V440	D112	ZhaDe3	ZM060121	G. hirsutum	Africa	24332164	0.9695
V441-V442	D252	ZaoShuChangRong7	ZM050030	G. hirsutum	America	24260471	0.9701
V441-V442	D252	ZaoShuChangRong7	ZM050030	G. hirsutum	America	22230050	0.9707
V445-V446	D60	EKangMian9	ZM114491	G. hirsutum	Yangzi river in China	23995051	0.9729
V445-V446	D60	EKangMian9	ZM114491	G. hirsutum	Yangzi river in China	23864434	0.9731
V447-V448	D187	SuYuan7235	ZM040347	G. hirsutum	Yangzi river in China	23701736	0.9746
V447-V448	D187	SuYuan7235	ZM040347	G. hirsutum	Yangzi river in China	19806445	0.9736
V449-V450	D253	Ji91-31	ZM030719	G. hirsutum	Yellow river in China	21701312	0.973
V449-V450	D253	Ji91-31	ZM030719	G. hirsutum	Yellow river in China	20523243	0.9731
V451-V452	D144	JiHaiLu6(91Han6)	ZM030659	G. hirsutum	Yellow river in China	22633073	0.9719
V451-V452	D144	JiHaiLu6(91Han6)	ZM030659	G. hirsutum	Yellow river in China	23537584	0.9732
V453-V454	D65	upland	ZM050451	G. hirsutum	America	20221557	0.9707
V453-V454	D65	upland	ZM050451	G. hirsutum	America	22311851	0.9716
V455-V456	D83	MeiD#1	ZM050556	G. hirsutum	America	23389877	0.9669
V455-V456	D83	MeiD#1	ZM050556	G. hirsutum	America	20632860	0.9715
V457-V458	D181	GP67	ZM050660	G. hirsutum	America	22847280	0.9703
V457-V458	D181	GP67	ZM050660	G. hirsutum	America	21086520	0.9688
V459-V460	D220	GP70	ZM050663	G. hirsutum	America	22514907	0.9698
V459-V460	D220	GP70	ZM050663	G. hirsutum	America	23060307	0.97
V461-V462	D216	KuKe310-5110	ZM060366	G. hirsutum	Australia	21381517	0.9707
V461-V462	D216	KuKe310-5110	ZM060366	G. hirsutum	Australia	22908320	0.9656
V463-V464	D3	KuKe310-5110	ZM060366	G. hirsutum	Australia	26010568	0.9766
V463-V464	D3	KuKe310-5110	ZM060366	G. hirsutum	Australia	22497819	0.9758
V465-V466	D241	Sha24-3	ZM005099	G. hirsutum	Xinjiang in China	22541533	0.9767
V465-V466	D241	Sha24-3	ZM005099	G. hirsutum	Xinjiang in China	26159798	0.9762
V467-V468	D189	HG-BR-8	ZM006356	G. hirsutum	America	23527744	0.975
V467-V468	D189	HG-BR-8	ZM006356	G. hirsutum	America	24185494	0.9751
V469-V470	D250	YaHuang9103	ZM060528	G. hirsutum	Yellow river in China	21240559	0.9671
V469-V470	D250	YaHuang9103	ZM060528	G. hirsutum	Yellow river in China	22677101	0.9739
V471-V472	D257	GP83	ZM050675	G. hirsutum	America	24003699	0.9703
V471-V472	D257	GP83	ZM050675	G. hirsutum	America	28969025	0.9632
V473-V474	D7	GP93	ZM050684	G. hirsutum	America	20295345	0.9706
V473-V474	D7	GP93	ZM050684	G. hirsutum	America	22980565	0.9729
V475-V476	D171	SuLianMian116Xi	ZM060282	G. hirsutum	Russia	25321657	0.9663
V475-V476	D171	SuLianMian116Xi	ZM060282	G. hirsutum	Russia	30023754	0.9735
V477-V478	D214	DP2156	ZM151896	G. hirsutum	America	32615318	0.975
V477-V478	D214	DP2156	ZM151896	G. hirsutum	America	24360063	0.9666
V479-V480	D71	LangHuangF10(ZongXu)	ZM115519	G. hirsutum	Yellow river in China	23840714	0.9733
V479-V480	D71	LangHuangF10(ZongXu)	ZM115519	G. hirsutum	Yellow river in China	24367916	0.9752
V481-V482	D139	YongJi2	ZM114420	G. hirsutum	Yellow river in China	28365242	0.9747
V481-V482	D139	YongJi2	ZM114420	G. hirsutum	Yellow river in China	26599496	0.9738
V483-V484	D69	LuMianYan21(Lu1138)	ZM114658	G. hirsutum	Yellow river in China	22522893	0.9736
V483-V484	D69	LuMianYan21(Lu1138)	ZM114658	G. hirsutum	Yellow river in China	27658654	0.9728
V487-V488	D143	ZhongARR40681	ZM115416	G. hirsutum	Yellow river in China	31367418	0.9736
V487-V488	D143	ZhongARR40681	ZM115416	G. hirsutum	Yellow river in China	24781895	0.9738
V489-V490	D208	Zhong31-204	ZM115405	G. hirsutum	Yellow river in China	25089288	0.9713
V489-V490	D208	Zhong31-204	ZM115405	G. hirsutum	Yellow river in China	26707406	0.9737
V491-V492	D219	Zhong31-204	ZM115405	G. hirsutum	Yellow river in China	27241457	0.9762
V491-V492	D219	Zhong31-204	ZM115405	G. hirsutum	Yellow river in China	28374870	0.9749
V493-V494	D127	SuMian2(XuZhou553)	ZM030110	G. hirsutum	Yellow river in China	25683738	0.9773
V493-V494	D127	SuMian2(XuZhou553)	ZM030110	G. hirsutum	Yellow river in China	25627377	0.9749
V495-V496	D47	ZhongAR40772	ZM115370	G. hirsutum	Yellow river in China	26328774	0.976
V495-V496	D47	ZhongAR40772	ZM115370	G. hirsutum	Yellow river in China	26559536	0.976
V497-V498	D182	TM-1		G. hirsutum		28585736	0.9754
V497-V498	D182	TM-1		G. hirsutum		26127550	0.9758
V499-V500	D179	Zhong4612YaH	ZM115396	G. hirsutum	Yellow river in China	25374244	0.9732
V499-V500	D179	Zhong4612YaH	ZM115396	G. hirsutum	Yellow river in China	24230741	0.9716
V501-V502	D31	ZhongR773-72 (R40773)	ZM115415	G. hirsutum	Yellow river in China	26439552	0.9707
V501-V502	D31	ZhongR773-72 (R40773)	ZM115415	G. hirsutum	Yellow river in China	22500211	0.9704
V503-V504	D74	HongTao	ZM115399	G. hirsutum	Yellow river in China	22160102	0.9721
V503-V504	D74	HongTao	ZM115399	G. hirsutum	Yellow river in China	21032527	0.9702
s1007-1_BRAS190324441-1A	s1007	Palmeri51	ZM006886	G. hirsutum	Asia	19579240	0.9669
s1007-2_BRAS190324443-1A	s1007	Palmeri51	ZM006886	G. hirsutum	Asia	19330189	0.9672
s1008-1_BRAS190324445-1A	s1008	Palmeri51	ZM006886	G. hirsutum	Asia	28473948	0.9619
s1008-2_BRAS190324447-1A	s1008	Palmeri51	ZM006886	G. hirsutum	Asia	18506500	0.9652
s1009-1_BRAS190324451-1A	s1009	Palmeri1530		G. hirsutum	landrace	21284719	0.9619
s1009-2_BRAS190324449-1A	s1009	Palmeri1530		G. hirsutum	landrace	26058875	0.9663
s1011-1_BRAS190324453-1A	s1011	Palmeri2083		G. hirsutum	landrace	23239802	0.9668
s1011-2_BRAS190324455-1A	s1011	Palmeri2083		G. hirsutum	landrace	23773814	0.9646
s1012-1_BRAS190324457-1A	s1012	Palmeri832		G. hirsutum	landrace	21790551	0.9646
s1012-2_BRAS190324459-1A	s1012	Palmeri832		G. hirsutum	landrace	20845184	0.9661
s665-1_BRAS190324461-1A	s665	punctatum26		G. hirsutum	landrace	23965738	0.9644
s665-2_BRAS190324463-1A	s665	punctatum26		G. hirsutum	landrace	21818213	0.9647
s666-1_BRAS190324465-1A	s666	punctatum27		G. hirsutum	landrace	25722521	0.9624
s666-2_BRAS190324467-1A	s666	punctatum27		G. hirsutum	landrace	27358901	0.9602
s667-1_BRAS190324469-1A	s667	punctatum28		G. hirsutum	landrace	28253469	0.9664
s667-2_BRAS190324471-1A	s667	punctatum28		G. hirsutum	landrace	21648359	0.953
s668-1_BRAS190324473-1A	s668	punctatum44		G. hirsutum	landrace	20827704	0.9642
s668-2_BRAS190324475-1A	s668	punctatum44		G. hirsutum	landrace	22360773	0.9608
s689-1_BRAS190324477-1A	s689	punctatum25		G. hirsutum	landrace	25507963	0.9615
s689-2_BRAS190324479-1A	s689	punctatum25		G. hirsutum	landrace	22937047	0.9589
s703-1_BRAS190324481-1A	s703	Morrilli134		G. hirsutum	landrace	25118183	0.9659
s703-2_BRAS190324483-1A	s703	Morrilli134		G. hirsutum	landrace	17528241	0.9662
s705-1_BRAS190324485-1A	s705	Morrilli146		G. hirsutum	landrace	25700485	0.9641
s705-2_BRAS190324487-1A	s705	Morrilli146		G. hirsutum	landrace	23298248	0.9647
s706-1_BRAS190324489-1A	s706	Morrilli147		G. hirsutum	landrace	21806733	0.9648
s706-2_BRAS190324491-1A	s706	Morrilli147		G. hirsutum	landrace	21791545	0.9635
s707-1_BRAS190324493-1A	s707	Morrilli171		G. hirsutum	landrace	21800180	0.9648
s707-2_BRAS190324495-1A	s707	Morrilli171		G. hirsutum	landrace	22167229	0.9614
s729-1_BRAS190324497-1A	s729	yucatanense1039		G. hirsutum	landrace	22016686	0.9624
s729-2_BRAS190324499-1A	s729	yucatanense1039		G. hirsutum	landrace	22813863	0.9614
s732-1_BRAS190324501-1A	s732	yucatanense1046		G. hirsutum	landrace	20749569	0.9632
s732-2_BRAS190324503-1A	s732	yucatanense1046		G. hirsutum	landrace	22284173	0.9616
s733-1_BRAS190324505-1A	s733	yucatanense1236		G. hirsutum	landrace	23728945	0.9631
s733-2_BRAS190324507-1A	s733	yucatanense1236		G. hirsutum	landrace	21707507	0.9565
s734-1_BRAS190324509-1A	s734	yucatanense2094		G. hirsutum	landrace	22169939	0.9645
s734-2_BRAS190324511-1A	s734	yucatanense2094		G. hirsutum	landrace	20779545	0.9665
s736-1_BRAS190324513-1A	s736	yucatanense2096X		G. hirsutum	landrace	22242505	0.964
s736-2_BRAS190324515-1A	s736	yucatanense2096X		G. hirsutum	landrace	21789381	0.9597
s737-1_BRAS190324517-1A	s737	richmondii18		G. hirsutum	landrace	24883325	0.9626
s737-2_BRAS190324519-1A	s737	richmondii18		G. hirsutum	landrace	18422949	0.9664
s741-1_BRAS190324521-1A	s741	richmondii281		G. hirsutum	landrace	25370806	0.9613
s741-2_BRAS190324523-1A	s741	richmondii281		G. hirsutum	landrace	21111098	0.9612
s742-1_BRAS190324525-1A	s742	richmondii461		G. hirsutum	landrace	22321405	0.9641
s742-2_BRAS190324527-1A	s742	richmondii461		G. hirsutum	landrace	25385765	0.9638
s743-1_BRAS190324529-1A	s743	richmondii1101		G. hirsutum	landrace	25841045	0.9618
s743-2_BRAS190324531-1A	s743	richmondii1101		G. hirsutum	landrace	23461417	0.9651
s744-1_BRAS190324533-1A	s744	richmondii1102		G. hirsutum	landrace	22036130	0.9626
s744-2_BRAS190324535-1A	s744	richmondii1102		G. hirsutum	landrace	20296613	0.9621
s777-1_BRAS190324537-1A	s777	Marie-Galante1605		G. hirsutum	landrace	21215941	0.9648
s777-2_BRAS190324539-1A	s777	Marie-Galante1605		G. hirsutum	landrace	24058487	0.9631
s778-1_BRAS190324541-1A	s778	Marie-Galante1609		G. hirsutum	landrace	20065605	0.9646
s778-2_BRAS190324543-1A	s778	Marie-Galante1609		G. hirsutum	landrace	21203562	0.9646
s779-1_BRAS190324545-1A	s779	Marie-Galante1613		G. hirsutum	landrace	26719298	0.9588
s779-2_BRAS190324547-1A	s779	Marie-Galante1613		G. hirsutum	landrace	20762456	0.9594
s789-1_BRAS190324549-1A	s789	Marie-Galante2063		G. hirsutum	landrace	23297523	0.9588
s789-2_BRAS190324551-1A	s789	Marie-Galante2063		G. hirsutum	landrace	23816600	0.96
s791-1_BRAS190324553-1A	s791	Marie-Galante2052		G. hirsutum	landrace	23091448	0.9619
s791-2_BRAS190324555-1A	s791	Marie-Galante2052		G. hirsutum	landrace	18268173	0.9629
s797-1_BRAS190324557-1A	s797	latifolium3		G. hirsutum	landrace	16140121	0.9631
s797-2_BRAS190324559-1A	s797	latifolium3		G. hirsutum	landrace	20084701	0.9665
s799-1_BRAS190324561-1A	s799	latifolium7		G. hirsutum	landrace	20329866	0.9617
s799-2_BRAS190324563-1A	s799	latifolium7		G. hirsutum	landrace	22848853	0.9616
s801-1_BRAS190324565-1A	s801	latifolium8		G. hirsutum	landrace	21085098	0.9636
s801-2_BRAS190324567-1A	s801	latifolium8		G. hirsutum	landrace	22932403	0.9643
s802-1_BRAS190324569-1A	s802	latifolium16		G. hirsutum	landrace	24719065	0.9646
s802-2_BRAS190324571-1A	s802	latifolium16		G. hirsutum	landrace	21075878	0.9649
s805-1_BRAS190324573-1A	s805	latifolium17		G. hirsutum	landrace	22057721	0.9631
s805-2_BRAS190324575-1A	s805	latifolium17		G. hirsutum	landrace	25269514	0.9655
