# Supplementary material for: Mapping intron retention events contributing to complex traits using splice quantitative trait locus
Source: Plant Methods. 2023 Jul 21;19:72. doi: 10.1186/s13007-023-01048-4 (PMC10362629; doi:10.1186/s13007-023-01048-4)
Supplement: Supplementary file 3 — Additional file 3: Table S2. sQTL mapping summary. [file 13007_2023_1048_MOESM3_ESM.xlsx]

## Sheet: Sheet1
TableS2. sQTL Mapping Summary.
Gene_name	Marker	sQTL_SNP	p-value	sQTL_type
GH_A01G1761	1:103432450:103433268:clu_15421	1:104253921	1.69e-06	cis
GH_A01G1844	1:107190086:107190593:clu_15544	15:64105570	6.47e-07	trans
GH_A01G1889	1:108119969:108120380:clu_15580	14:56947641	1.11e-06	trans
GH_A01G1901	1:108420395:108420831:clu_15602	7:47819696	4.75e-07	trans
GH_A01G1917	1:108641392:108641552:clu_15642	21:29322952	6.52e-07	trans
GH_A01G0019	1:109081:109385:clu_12735	8:37134683	3.7e-09	trans
GH_A01G1942	1:109124778:109124904:clu_15680	3:93574455	1.68e-06	trans
GH_A01G1946	1:109168161:109168322:clu_15687	3:84732225	1.17e-07	trans
GH_A01G1947	1:109172394:109172475:clu_15682	21:15408652	6.45e-08	trans
GH_A01G1947	1:109172394:109173395:clu_15682	9:5825942	7.24e-07	trans
GH_A01G1991	1:110217450:110217560:clu_15750	5:96390048	4e-07	trans
GH_A01G2015	1:110820462:110821078:clu_15804	26:15378291	3.75e-07	trans
GH_A01G2015	1:110820462:110821174:clu_15804	26:15378291	5.04e-07	trans
GH_A01G2026	1:111145575:111145682:clu_15819	14:61773487	2.67e-07	trans
GH_A01G2125	1:113318272:113318993:clu_15965	10:43733979	1.07e-06	trans
GH_A01G2139	1:113486443:113487006:clu_16000	2:9269599	2.05e-08	trans
GH_A01G2221	1:115088372:115088641:clu_16100	13:2082966	2.08e-08	trans
GH_A01G2224	1:115113320:115113405:clu_16107	6:32515735	5.36e-07	trans
GH_A01G2224	1:115113320:115113413:clu_16107	6:32515733	7.44e-07	trans
GH_A01G2338	1:116615709:116616024:clu_16273	14:59841852	5.49e-07	trans
GH_A01G2389	1:117021446:117021557:clu_16323	7:16730859	6.47e-07	trans
GH_A01G2450	1:117620571:117620806:clu_16398	3:32531288	1.26e-07	trans
GH_A01G2462	1:117779222:117779459:clu_16434	1:117340821	1.03e-08	cis
GH_A01G2462	1:117779533:117780163:clu_16434	1:117340821	2.28e-08	cis
GH_A01G2486	1:117956491:117956584:clu_16463	17:34208404	6.27e-08	trans
GH_A01G2505	1:118098647:118099188:clu_16489	1:117340823	9.23e-09	cis
GH_A01G2505	1:118099331:118099705:clu_16489	1:117340820	4.48e-08	cis
GH_A01G0820	1:12347085:12347386:clu_13832	3:21695892	1.79e-07	trans
GH_A01G0867	1:13472530:13472615:clu_13897	10:104057383	1.11e-06	trans
GH_A01G0881	1:13766834:13767071:clu_13922	6:106799334	8.93e-08	trans
GH_A01G0899	1:14106913:14107073:clu_13962	23:7793138	1.6e-06	trans
GH_A01G0932	1:15943650:15943743:clu_14012	3:104439972	7.84e-07	trans
GH_A01G0963	1:17307002:17307207:clu_14042	6:22590953	6.42e-07	trans
GH_A01G0963	1:17307008:17307207:clu_14042	6:22590953	1.28e-06	trans
GH_A01G0217	1:1908876:1909385:clu_13002	9:71548284	1.1e-10	trans
GH_A01G0217	1:1908877:1909385:clu_13002	9:71548284	1.95e-09	trans
GH_A01G1056	1:20082455:20082528:clu_14241	1:20415981	1.4e-13	cis
GH_A01G1056	1:20082455:20082595:clu_14241	1:20415982	4.97e-08	cis
GH_A01G1056	1:20090525:20090603:clu_14242	1:20415981	1.91e-14	cis
GH_A01G1056	1:20090900:20093088:clu_14242	1:20415981	1e-10	cis
GH_A01G1077	1:21018020:21018087:clu_14283	26:7195342	1.25e-06	trans
GH_A01G1083	1:21196191:21196810:clu_14298	1:22186721	2.14e-06	cis
GH_A01G1083	1:21196191:21196894:clu_14298	11:66530077	6.97e-07	trans
GH_A01G1098	1:22155984:22156112:clu_14331	1:22221034	1.87e-07	cis
GH_A01G1160	1:25629680:25630378:clu_14439	7:59355221	1.41e-06	trans
GH_A01G1174	1:26065793:26065862:clu_14465	22:16285846	2.59e-07	trans
GH_A01G1183	1:26349386:26349845:clu_14472	6:42887278	1.8e-06	trans
GH_A01G0346	1:3118657:3119029:clu_13223	10:30690029	1.56e-08	trans
GH_A01G0351	1:3244625:3245367:clu_13229	1:3260280	5.75e-10	cis
GH_A01G0351	1:3244625:3245408:clu_13229	1:3260280	1.51e-11	cis
GH_A01G0351	1:3245965:3246333:clu_13230	8:76751277	1.06e-06	trans
GH_A01G1240	1:32773374:32773456:clu_14578	5:70180427	1.29e-07	trans
GH_A01G1243	1:33025620:33025718:clu_14587	9:59966582	1.86e-07	trans
GH_A01G1243	1:33025620:33025743:clu_14587	9:1705324	1.79e-08	trans
GH_A01G1275	1:39164226:39164908:clu_14646	26:43982883	1.54e-06	trans
GH_A01G1275	1:39164226:39164931:clu_14646	26:43982883	1.72e-06	trans
GH_A01G1287	1:40514431:40515827:clu_14666	6:5079368	1.26e-07	trans
GH_A01G1327	1:44058743:44059944:clu_14782	10:72859235	1.11e-06	trans
GH_A01G0083	1:666035:666419:clu_12828	18:30876720	2.27e-07	trans
GH_A01G1496	1:68911957:68912196:clu_15000	21:796285	1.66e-06	trans
GH_A01G0582	1:7146290:7146383:clu_13501	2:5792571	6.54e-07	trans
GH_A01G1527	1:74001481:74001583:clu_15034	19:56310731	1.32e-06	trans
GH_A01G0607	1:7402654:7404406:clu_13528	8:68976400	1.41e-06	trans
GH_A01G0607	1:7404332:7404406:clu_13528	8:97819977	3.88e-07	trans
GH_A01G0014	1:76322:77134:clu_12723	8:65176191	1.79e-06	trans
GH_A01G0014	1:76331:77134:clu_12723	13:100044320	5.12e-07	trans
GH_A01G0649	1:8051884:8051961:clu_13579	18:58165609	1.45e-06	trans
GH_A01G1582	1:82206329:82206498:clu_15105	7:21997071	5.31e-10	trans
GH_A01G1582	1:82206329:82206564:clu_15105	7:21997071	9.99e-09	trans
GH_A01G1613	1:86823224:86825043:clu_15140	25:4560411	5.38e-07	trans
GH_A01G1626	1:88145917:88147270:clu_15174	15:2224965	1.81e-08	trans
GH_A01G1626	1:88145920:88147270:clu_15174	15:2224965	1.22e-08	trans
GH_A01G0690	1:9070374:9070433:clu_13636	3:48737867	1.02e-07	trans
GH_A01G0692	1:9096865:9096957:clu_13642	1:9355333	2.12e-09	cis
GH_A01G0692	1:9096874:9096957:clu_13642	21:58784095	1.25e-06	trans
GH_A01G1642	1:91165998:91166164:clu_15187	7:21997071	1.13e-07	trans
GH_A01G1656	1:92369122:92369700:clu_15215	7:21997071	2.69e-08	trans
GH_A01G1656	1:92369471:92369700:clu_15215	7:21997071	2.93e-08	trans
GH_A01G0705	1:9764017:9764139:clu_13663	14:55049779	7.23e-07	trans
GH_A01G1723	1:99840777:99841495:clu_15340	14:52111025	4.49e-07	trans
GH_A02G1599	2:100111470:100112021:clu_22815	5:97164983	4.21e-12	trans
GH_A02G1599	2:100111470:100112029:clu_22815	5:97164983	8.42e-12	trans
GH_A02G0690	2:10261842:10262538:clu_21389	1:36193594	4.23e-07	trans
GH_A02G0690	2:10261842:10262562:clu_21389	23:53608561	4.82e-08	trans
GH_A02G0118	2:1036511:1036596:clu_20560	14:10901416	6.45e-07	trans
GH_A02G1737	2:104582039:104582186:clu_23001	12:6688247	8.91e-08	trans
GH_A02G1742	2:104665474:104665526:clu_23007	11:24161639	6.76e-07	trans
GH_A02G0118	2:1049932:1050108:clu_20558	9:68742858	7.01e-07	trans
GH_A02G1793	2:105528516:105528593:clu_23075	9:82195046	9.18e-08	trans
GH_A02G1793	2:105528516:105528613:clu_23075	7:79992977	1.32e-06	trans
GH_A02G1814	2:105836623:105836710:clu_23112	9:14541288	5.85e-08	trans
GH_A02G1818	2:105861649:105862025:clu_23120	9:13269926	2.63e-07	trans
GH_A02G1850	2:106424414:106425205:clu_23145	11:82618135	6.29e-09	trans
GH_A02G1859	2:106531943:106532026:clu_23152	12:98720969	1.62e-08	trans
GH_A02G1920	2:107214830:107215164:clu_23214	2:107202647	4.27e-10	cis
GH_A02G1920	2:107215557:107215847:clu_23215	2:107202647	3.69e-14	cis
GH_A02G1920	2:107215634:107215847:clu_23215	2:107202647	2.98e-15	cis
GH_A02G1922	2:107249877:107250586:clu_23225	2:107202648	2.4e-09	cis
GH_A02G1977	2:107679604:107679731:clu_23312	19:58047341	1.06e-06	trans
GH_A02G2007	2:107873752:107873833:clu_23365	1:13843185	9.1e-07	trans
GH_A02G0713	2:10996502:10997663:clu_21447	8:26331905	2.48e-07	trans
GH_A02G0718	2:11243982:11244158:clu_21467	6:100228101	7.07e-08	trans
GH_A02G0014	2:119539:119822:clu_20417	13:90897497	3.76e-08	trans
GH_A02G0789	2:13496694:13497422:clu_21555	8:57956615	1.54e-07	trans
GH_A02G0789	2:13496804:13497422:clu_21555	8:53281105	2.45e-07	trans
GH_A02G0146	2:1375059:1375167:clu_20602	2:1360396	3.25e-07	cis
GH_A02G0802	2:14261972:14262054:clu_21571	2:14304637	1.77e-10	cis
GH_A02G0802	2:14262067:14262249:clu_21571	2:14304637	8.77e-10	cis
GH_A02G0156	2:1540842:1543872:clu_20631	3:86444035	1.09e-06	trans
GH_A02G0156	2:1543511:1543872:clu_20631	3:86444035	1.76e-06	trans
GH_A02G0866	2:18395979:18396071:clu_21704	11:46496547	2.13e-07	trans
GH_A02G0194	2:2024008:2024135:clu_20663	21:40420975	4.33e-07	trans
GH_A02G0032	2:208539:209147:clu_20443	19:59563952	7.06e-07	trans
GH_A02G0922	2:24062812:24063256:clu_21782	10:75166078	4.16e-07	trans
GH_A02G0931	2:24904502:24904995:clu_21807	8:53550198	1.02e-07	trans
GH_A02G0947	2:26050149:26050676:clu_21855	23:22089737	1.06e-08	trans
GH_A02G0947	2:26050149:26050698:clu_21855	8:6277654	1.38e-09	trans
GH_A02G0281	2:3052738:3052915:clu_20764	6:82588548	5.34e-07	trans
GH_A02G0987	2:31498219:31498788:clu_21927	18:59223476	1.57e-06	trans
GH_A02G0987	2:31498219:31498805:clu_21927	8:73986091	3.89e-08	trans
GH_A02G0314	2:3386332:3386610:clu_20794	17:56176160	1.05e-06	trans
GH_A02G0004	2:38555:38674:clu_20379	25:8223	3.18e-07	trans
GH_A02G0004	2:38559:38674:clu_20379	25:8223	5.49e-08	trans
GH_A02G0371	2:3957800:3957971:clu_20868	9:1995391	7.18e-07	trans
GH_A02G1062	2:41707765:41707912:clu_22066	1:34644234	5.18e-07	trans
GH_A02G0410	2:4595590:4595693:clu_20892	6:6511809	2.75e-07	trans
GH_A02G0410	2:4595674:4595777:clu_20894	7:94150874	1.27e-06	trans
GH_A02G0410	2:4595776:4595867:clu_20894	7:94150874	1.36e-06	trans
GH_A02G0412	2:4635502:4635599:clu_20890	9:7994373	6.87e-07	trans
GH_A02G0442	2:5141706:5141828:clu_20964	14:7979601	4.6e-07	trans
GH_A02G1285	2:57257166:57257369:clu_22230	1:91854456	9.4e-07	trans
GH_A02G0474	2:5867094:5867569:clu_21004	8:40659739	1.9e-06	trans
GH_A02G0078	2:626839:627050:clu_20505	9:4570914	7.97e-07	trans
GH_A02G1205	2:66880297:66880413:clu_22316	23:61696113	5.92e-08	trans
GH_A02G1416	2:86216348:86216437:clu_22512	7:81402911	9.84e-07	trans
GH_A02G1416	2:86216350:86216437:clu_22512	9:8487141	2.36e-09	trans
GH_A02G1425	2:86959816:86960109:clu_22540	11:36857353	7.19e-07	trans
GH_A02G0643	2:9110139:9110247:clu_21297	19:13485491	1.7e-06	trans
GH_A02G1489	2:92710241:92710915:clu_22655	11:109512025	3.66e-07	trans
GH_A02G0112	2:997850:998309:clu_20552	16:23713065	1.38e-06	trans
GH_A03G0091	3:1012691:1012931:clu_16673	1:79438744	2.1e-07	trans
GH_A03G1713	3:101891144:101891273:clu_19314	21:15408652	1.2e-06	trans
GH_A03G1723	3:102047132:102047442:clu_19341	7:44415697	3.32e-07	trans
GH_A03G1724	3:102070502:102073983:clu_19343	21:8627386	1.05e-06	trans
GH_A03G1736	3:102613021:102613277:clu_19369	3:102138005	1.71e-06	cis
GH_A03G1752	3:103068804:103068882:clu_19400	4:78561285	1.63e-06	trans
GH_A03G1782	3:103743480:103743628:clu_19439	6:107229835	6.17e-09	trans
GH_A03G1794	3:103922399:103922553:clu_19461	3:103946372	9.2e-10	cis
GH_A03G1842	3:104961053:104961354:clu_19506	3:105025211	1.39e-12	cis
GH_A03G1842	3:104961159:104961237:clu_19506	3:105025211	8.87e-12	cis
GH_A03G1892	3:105812378:105813180:clu_19588	2:40790984	2.12e-06	trans
GH_A03G1979	3:107216233:107216379:clu_19724	2:106055372	2.47e-08	trans
GH_A03G1994	3:107394185:107394775:clu_19752	2:1360397	8.46e-07	trans
GH_A03G2016	3:107981295:107981383:clu_19787	26:47361397	1.66e-06	trans
GH_A03G2082	3:108686386:108687479:clu_19900	7:14206463	3.69e-07	trans
GH_A03G2148	3:109459356:109459447:clu_19977	17:34212945	2.39e-07	trans
GH_A03G2185	3:109729232:109729307:clu_20058	1:114764569	1.89e-06	trans
GH_A03G2217	3:109984742:109985199:clu_20096	8:29243807	5.69e-09	trans
GH_A03G2222	3:110027934:110028169:clu_20102	21:20999939	4.31e-07	trans
GH_A03G2231	3:110102085:110102535:clu_20121	5:96322341	1.93e-09	trans
GH_A03G2231	3:110102085:110102638:clu_20121	5:96322341	5.45e-09	trans
GH_A03G2295	3:110609474:110611548:clu_20188	21:15408652	5.32e-07	trans
GH_A03G2295	3:110609742:110609833:clu_20189	15:37080025	7.44e-07	trans
GH_A03G2306	3:110683629:110683705:clu_20212	22:5519217	1.62e-06	trans
GH_A03G2419	3:111379022:111379147:clu_20312	18:22031603	3.05e-07	trans
GH_A03G0659	3:11923662:11924137:clu_17629	8:3563394	7.55e-07	trans
GH_A03G0693	3:13172081:13172708:clu_17700	1:28300490	1.08e-07	trans
GH_A03G0693	3:13172087:13172708:clu_17700	14:8390380	1.34e-06	trans
GH_A03G0830	3:18450956:18452301:clu_17906	18:30826216	4.56e-07	trans
GH_A03G0856	3:19282450:19282558:clu_17962	8:103931498	1.25e-08	trans
GH_A03G0029	3:217118:217481:clu_16591	10:101201611	5.79e-07	trans
GH_A03G0886	3:22219156:22219291:clu_17993	24:1840508	8.28e-07	trans
GH_A03G0886	3:22219156:22219291:clu_17993	24:1840510	1.33e-06	trans
GH_A03G0886	3:22219156:22219291:clu_17993	24:1840511	4.74e-07	trans
GH_A03G0886	3:22219156:22219291:clu_17993	24:1840513	1.09e-06	trans
GH_A03G0886	3:22219159:22219291:clu_17993	24:1840508	1.41e-06	trans
GH_A03G0886	3:22219159:22219291:clu_17993	24:1840510	1.77e-06	trans
GH_A03G0886	3:22219159:22219291:clu_17993	24:1840511	7.31e-07	trans
GH_A03G0886	3:22219159:22219291:clu_17993	24:1840513	1.84e-06	trans
GH_A03G0887	3:22268813:22268889:clu_18002	13:36790491	1.24e-06	trans
GH_A03G0187	3:2391408:2392105:clu_16823	8:101241874	1.81e-09	trans
GH_A03G0202	3:2559841:2560061:clu_16837	8:64684032	2.81e-07	trans
GH_A03G0941	3:26912681:26912774:clu_18085	7:74387622	1.09e-07	trans
GH_A03G0941	3:26913174:26913428:clu_18086	5:91408053	6.46e-07	trans
GH_A03G0044	3:325465:325997:clu_16613	8:60797979	1.26e-06	trans
GH_A03G0274	3:3462216:3463135:clu_16904	3:3426881	6.45e-14	cis
GH_A03G0005	3:34816:34980:clu_16523	3:209429	1.24e-06	cis
GH_A03G0005	3:34842:34980:clu_16523	3:209429	1.23e-07	cis
GH_A03G0988	3:34990753:34990836:clu_18134	1:109817385	2.55e-07	trans
GH_A03G0308	3:3843105:3843336:clu_16945	8:56991147	1.24e-08	trans
GH_A03G0317	3:3975094:3975206:clu_16959	7:3985306	1.93e-06	trans
GH_A03G0346	3:4406752:4406852:clu_17043	9:71815075	3.02e-09	trans
GH_A03G0446	3:6118321:6118432:clu_17252	11:53803163	9.77e-07	trans
GH_A03G0446	3:6118321:6118522:clu_17252	11:53803163	6.52e-08	trans
GH_A03G1232	3:67476170:67476264:clu_18552	12:72719670	2.77e-07	trans
GH_A03G1234	3:67535248:67537412:clu_18559	11:38040438	3.82e-07	trans
GH_A03G1389	3:85630102:85631103:clu_18813	6:77041982	2.98e-07	trans
GH_A03G1429	3:88601191:88601311:clu_18896	24:25043340	7.6e-08	trans
GH_A03G1429	3:88601191:88601311:clu_18896	24:25043342	1.67e-06	trans
GH_A03G1429	3:88601191:88601311:clu_18896	24:25043344	1.98e-06	trans
GH_A03G1435	3:88757906:88758020:clu_18904	10:77901215	1.08e-06	trans
GH_A03G1495	3:92075681:92075790:clu_18996	3:92081071	1.39e-14	cis
GH_A03G1495	3:92113899:92114008:clu_18996	9:64121165	1.95e-06	trans
GH_A03G1572	3:95910525:95910610:clu_19106	8:48320952	1.84e-06	trans
GH_A03G1583	3:96897181:96897609:clu_19121	3:97019874	6.27e-11	cis
GH_A03G1583	3:96897207:96897609:clu_19121	3:97019874	2.37e-10	cis
GH_A03G0605	3:9697015:9697863:clu_17525	6:108992158	2.29e-07	trans
GH_A03G0607	3:9729527:9730067:clu_17531	8:105347464	4.94e-07	trans
GH_A03G0607	3:9729527:9730194:clu_17531	8:105347464	3.1e-07	trans
GH_A03G0607	3:9730100:9730194:clu_17531	8:105347464	1.45e-06	trans
GH_A03G0607	3:9730934:9731113:clu_17532	8:48254283	7.29e-07	trans
GH_A03G1607	3:97608092:97608175:clu_19157	7:54385317	1.94e-06	trans
GH_A03G1607	3:97608092:97608208:clu_19157	6:90056723	1.09e-10	trans
GH_A03G1608	3:97618609:97618886:clu_19162	3:97684820	1.17e-15	cis
GH_A03G1608	3:97618609:97618889:clu_19162	3:97684820	9.38e-15	cis
GH_A03G1641	3:99397284:99397438:clu_19210	10:107919045	1.62e-06	trans
GH_A03G1641	3:99397284:99397584:clu_19210	16:37793051	1.84e-08	trans
GH_A04G0216	4:3499442:3499521:clu_31159	6:76018476	1.02e-08	trans
GH_A04G0037	4:389295:389951:clu_30923	11:73396124	3.48e-07	trans
GH_A04G0240	4:4483248:4485556:clu_31173	9:69527894	3.05e-07	trans
GH_A04G0240	4:4483251:4485556:clu_31173	9:69527894	2.87e-08	trans
GH_A04G0047	4:494243:495274:clu_30944	1:95064302	1.59e-06	trans
GH_A04G0051	4:519574:520032:clu_30950	10:79717090	1.73e-07	trans
GH_A04G0882	4:63883755:63883844:clu_31952	6:66518337	4.86e-07	trans
GH_A04G0882	4:63883767:63883872:clu_31952	6:65244680	1.46e-07	trans
GH_A04G0882	4:63885273:63885991:clu_31953	21:38054859	1.23e-06	trans
GH_A04G0925	4:67562935:67563904:clu_32017	1:77307628	1.02e-07	trans
GH_A04G1046	4:73800568:73800715:clu_32168	24:59245345	1.18e-06	trans
GH_A04G1046	4:73800568:73800715:clu_32168	24:59245347	1.82e-06	trans
GH_A04G0389	4:7594889:7595027:clu_31311	24:7555532	1.93e-07	trans
GH_A04G0389	4:7594889:7595027:clu_31311	24:7555533	1.93e-07	trans
GH_A04G0390	4:7629698:7629835:clu_31311	24:7555532	1.55e-06	trans
GH_A04G0390	4:7629698:7629835:clu_31311	24:7555533	1.55e-06	trans
GH_A04G1104	4:76391027:76391391:clu_32276	15:32766690	2.09e-06	trans
GH_A04G1126	4:77312227:77313088:clu_32328	25:24583787	2.78e-07	trans
GH_A04G1139	4:77684158:77684296:clu_32336	9:22429346	4.51e-07	trans
GH_A04G1150	4:77945025:77945313:clu_32358	1:51341438	5.27e-07	trans
GH_A04G1159	4:78076570:78076759:clu_32368	26:7442500	6.31e-08	trans
GH_A04G1165	4:78207196:78209530:clu_32385	4:78364989	3.21e-11	cis
GH_A04G1197	4:79597062:79597422:clu_32428	24:66782891	1.57e-06	trans
GH_A04G1197	4:79597062:79597422:clu_32428	24:66782893	1.57e-06	trans
GH_A04G1203	4:79738012:79738121:clu_32437	9:6882415	1.12e-06	trans
GH_A04G1257	4:81181918:81182048:clu_32503	4:81203326	4.25e-09	cis
GH_A04G0412	4:8179862:8180098:clu_31365	3:13316977	4.05e-07	trans
GH_A04G1296	4:82168081:82168658:clu_32536	1:89128005	7.13e-07	trans
GH_A04G1383	4:83629612:83629742:clu_32666	7:78683993	5.7e-07	trans
GH_A04G1383	4:83629612:83629787:clu_32666	7:78683993	7.25e-07	trans
GH_A04G1406	4:84151817:84152400:clu_32687	4:83921662	4.53e-07	cis
GH_A04G1406	4:84151817:84152522:clu_32687	5:109029235	7.75e-08	trans
GH_A04G1468	4:84818139:84818218:clu_32789	6:51018810	1.24e-06	trans
GH_A04G1468	4:84818139:84818636:clu_32789	6:51018810	2.25e-07	trans
GH_A04G1500	4:85139610:85139971:clu_32831	9:71466082	2.18e-09	trans
GH_A04G1515	4:85342911:85343795:clu_32844	22:29005529	8.12e-08	trans
GH_A04G1526	4:85441592:85441739:clu_32861	9:57546349	1.41e-06	trans
GH_A04G1526	4:85441592:85442088:clu_32861	4:85359924	4.85e-07	cis
GH_A04G1589	4:86057963:86058737:clu_32918	9:82191641	1.89e-10	trans
GH_A04G1589	4:86058644:86058737:clu_32918	7:15153321	1.42e-07	trans
GH_A04G1660	4:86689777:86691009:clu_33000	8:107600799	1.21e-06	trans
GH_A04G1673	4:86806485:86807009:clu_33018	6:108871747	1.61e-06	trans
GH_A04G1771	4:87655867:87656126:clu_33157	10:85209830	1.24e-07	trans
GH_A04G1771	4:87657027:87657111:clu_33159	19:57359103	1.01e-06	trans
GH_A04G0429	4:8999571:8999629:clu_31384	4:8930723	1.59e-09	cis
GH_A05G3828	5:100662155:100662949:clu_29918	5:100713636	7.91e-11	cis
GH_A05G3828	5:100662155:100662993:clu_29918	5:100713637	7.98e-08	cis
GH_A05G3857	5:101369423:101369498:clu_29953	6:103880888	9.04e-08	trans
GH_A05G1135	5:10210300:10210430:clu_25471	11:98190846	8.88e-07	trans
GH_A05G1136	5:10218899:10220460:clu_25476	8:3484176	6.24e-07	trans
GH_A05G3993	5:104615207:104615980:clu_30194	5:104832808	1e-06	cis
GH_A05G3993	5:104615881:104615980:clu_30194	19:61214845	1.11e-06	trans
GH_A05G4004	5:104927130:104927265:clu_30213	18:58318841	1.75e-06	trans
GH_A05G4008	5:105005406:105006253:clu_30226	5:104958361	4.24e-11	cis
GH_A05G4111	5:106940046:106941342:clu_30374	12:14072853	4.4e-07	trans
GH_A05G1178	5:10704526:10705298:clu_25576	1:110915487	2.56e-07	trans
GH_A05G4180	5:108169516:108170104:clu_30480	5:109029235	1.77e-07	cis
GH_A05G4205	5:108708323:108708636:clu_30535	5:109029235	3.2e-07	cis
GH_A05G4205	5:108708323:108708644:clu_30535	5:108460819	1.67e-06	cis
GH_A05G4205	5:108709228:108709786:clu_30536	5:108526588	2.05e-06	cis
GH_A05G4205	5:108710388:108710465:clu_30537	11:39618140	4.15e-07	trans
GH_A05G4206	5:108713354:108714042:clu_30538	5:108775012	4.47e-09	cis
GH_A05G4206	5:108713354:108716029:clu_30538	5:108775012	1.22e-13	cis
GH_A05G4206	5:108715217:108716029:clu_30538	5:108775012	5.85e-07	cis
GH_A05G4212	5:108849766:108849985:clu_30546	5:109384974	3.41e-08	cis
GH_A05G4212	5:108850212:108850315:clu_30546	5:109035003	8.51e-09	cis
GH_A05G4220	5:108909793:108909875:clu_30555	8:61574959	1.24e-07	trans
GH_A05G4220	5:108909793:108909923:clu_30555	5:109384974	2.85e-14	cis
GH_A05G4255	5:109397219:109397431:clu_30615	5:109035003	2.76e-08	cis
GH_A05G4255	5:109397219:109397460:clu_30615	5:109384974	1.63e-09	cis
GH_A05G4273	5:109632614:109633194:clu_30655	8:67239841	4.47e-07	trans
GH_A05G4281	5:109753709:109753816:clu_30675	2:56144579	1.02e-06	trans
GH_A05G4281	5:109753740:109753816:clu_30675	2:56144579	4.75e-07	trans
GH_A05G4296	5:109903826:109903984:clu_30710	15:1651572	1.41e-06	trans
GH_A05G4316	5:110057195:110057387:clu_30746	8:104634626	7.31e-07	trans
GH_A05G4323	5:110143937:110144624:clu_30777	10:75020726	1.29e-06	trans
GH_A05G1209	5:11038481:11038558:clu_25645	6:38902251	1.16e-06	trans
GH_A05G4342	5:110398565:110399244:clu_30803	3:49314608	2.52e-07	trans
GH_A05G4358	5:110599455:110601092:clu_30827	8:15856163	4.42e-07	trans
GH_A05G4363	5:110649030:110649133:clu_30836	11:89890858	8.86e-07	trans
GH_A05G1318	5:12002268:12002660:clu_25829	10:104058394	2.08e-08	trans
GH_A05G1340	5:12239159:12239429:clu_25865	4:79891238	1.7e-08	trans
GH_A05G1388	5:12738815:12739825:clu_25952	24:29611305	9.99e-07	trans
GH_A05G1388	5:12738815:12739825:clu_25952	24:29611306	7.69e-07	trans
GH_A05G1505	5:13914686:13914757:clu_26134	21:29309891	5.11e-07	trans
GH_A05G1517	5:14063953:14065411:clu_26161	5:14125531	5.69e-08	cis
GH_A05G1533	5:14165864:14166038:clu_26188	9:1997517	4.32e-08	trans
GH_A05G1534	5:14221690:14222108:clu_26188	9:1997517	1.26e-07	trans
GH_A05G1543	5:14349056:14349167:clu_26219	7:24760077	1.54e-07	trans
GH_A05G1564	5:14647376:14649128:clu_26239	13:100042781	9.87e-07	trans
GH_A05G0145	5:1465284:1465370:clu_23766	7:50488766	3.4e-07	trans
GH_A05G1593	5:14888172:14888255:clu_26262	8:41815154	1.16e-06	trans
GH_A05G1600	5:15019160:15019503:clu_26269	7:30819317	6.81e-08	trans
GH_A05G1600	5:15019379:15019503:clu_26269	7:30819317	6.58e-07	trans
GH_A05G1601	5:15027920:15028137:clu_26281	11:56050463	1.4e-07	trans
GH_A05G1705	5:16146424:16146526:clu_26464	5:15904731	3.46e-10	cis
GH_A05G1705	5:16147124:16147301:clu_26464	5:15904731	4.88e-09	cis
GH_A05G1705	5:16157102:16157648:clu_26464	5:15904731	1.95e-10	cis
GH_A05G1796	5:16759476:16759844:clu_26612	25:45868824	7.19e-07	trans
GH_A05G1802	5:16788748:16788822:clu_26622	6:51131337	1.24e-08	trans
GH_A05G1802	5:16790138:16790412:clu_26624	20:50687840	3.14e-07	trans
GH_A05G0178	5:1738492:1738573:clu_23814	13:59777090	1e-08	trans
GH_A05G1871	5:17652368:17652753:clu_26760	9:82411310	1.39e-08	trans
GH_A05G1906	5:17971216:17971329:clu_26815	24:46503095	2.08e-06	trans
GH_A05G1906	5:17971216:17971329:clu_26815	24:46503096	2.08e-06	trans
GH_A05G1906	5:17971229:17971329:clu_26815	24:46502650	1.69e-06	trans
GH_A05G1906	5:17971229:17971329:clu_26815	24:46502652	1.69e-06	trans
GH_A05G2007	5:19217714:19218436:clu_26960	3:62519958	1.19e-06	trans
GH_A05G2007	5:19217727:19218436:clu_26960	14:48495998	3.81e-07	trans
GH_A05G2116	5:20290475:20291004:clu_27118	2:106659769	1.41e-06	trans
GH_A05G2149	5:20623160:20623233:clu_27167	23:27172278	1.94e-06	trans
GH_A05G2159	5:20747682:20748339:clu_27179	8:25036933	8.21e-07	trans
GH_A05G0225	5:2096674:2096741:clu_23883	2:14446868	8.43e-08	trans
GH_A05G0225	5:2096677:2096741:clu_23883	2:14446868	1.67e-06	trans
GH_A05G2210	5:21377834:21377943:clu_27304	5:21898487	2.4e-10	cis
GH_A05G2267	5:22006217:22006886:clu_27375	5:21898486	9.38e-10	cis
GH_A05G2267	5:22007189:22007285:clu_27375	5:21898487	1.66e-12	cis
GH_A05G2299	5:22641531:22641784:clu_27426	7:12356988	3.17e-07	trans
GH_A05G2321	5:22905440:22905706:clu_27455	3:16403564	3.6e-08	trans
GH_A05G2382	5:23630702:23631244:clu_27574	13:7832003	1.09e-06	trans
GH_A05G2382	5:23631371:23631447:clu_27574	13:7832003	9.36e-07	trans
GH_A05G2421	5:24413154:24413285:clu_27633	12:39005536	1.24e-06	trans
GH_A05G2427	5:24499988:24501581:clu_27649	20:8589477	4.47e-08	trans
GH_A05G2427	5:24499988:24501650:clu_27649	20:8589477	3.34e-09	trans
GH_A05G2427	5:24503276:24503824:clu_27651	24:11157139	8.41e-07	trans
GH_A05G2427	5:24503276:24503824:clu_27651	24:11157140	2e-06	trans
GH_A05G2490	5:25840545:25840664:clu_27757	6:66522505	8.04e-09	trans
GH_A05G2490	5:25840555:25840664:clu_27757	6:66522505	4.58e-09	trans
GH_A05G2532	5:26442973:26443067:clu_27831	11:106374208	7.73e-08	trans
GH_A05G2543	5:26576348:26577546:clu_27839	18:22031603	1.87e-06	trans
GH_A05G2543	5:26576348:26577657:clu_27839	18:22031603	1.38e-06	trans
GH_A05G2582	5:27274402:27274609:clu_27911	5:27290419	1.24e-09	cis
GH_A05G2582	5:27274723:27275151:clu_27911	5:27290419	1.45e-11	cis
GH_A05G2614	5:27665721:27665913:clu_27970	12:11578674	5.86e-07	trans
GH_A05G2650	5:28316212:28316339:clu_28000	9:57217066	3.5e-07	trans
GH_A05G2668	5:28614703:28616299:clu_28036	6:99595879	3.93e-07	trans
GH_A05G2695	5:29114431:29114514:clu_28080	10:70280347	1.98e-06	trans
GH_A05G0305	5:2932722:2932811:clu_24010	18:48605193	5.66e-08	trans
GH_A05G2719	5:29509157:29509953:clu_28133	5:29480359	3.09e-08	cis
GH_A05G2719	5:29509505:29509953:clu_28133	5:29480358	1.34e-09	cis
GH_A05G0016	5:295146:295647:clu_23560	24:42064510	2.01e-06	trans
GH_A05G0016	5:295146:295647:clu_23560	24:42064511	1.19e-06	trans
GH_A05G2754	5:30363447:30363924:clu_28176	5:30572489	4.03e-10	cis
GH_A05G2754	5:30363447:30363972:clu_28176	5:30572489	1.28e-09	cis
GH_A05G2857	5:32498709:32498969:clu_28346	5:32616025	3.62e-07	cis
GH_A05G0335	5:3255841:3256057:clu_24065	18:57883904	1.2e-06	trans
GH_A05G2885	5:33830007:33830403:clu_28418	7:94965894	2.37e-11	trans
GH_A05G2885	5:33830021:33830403:clu_28418	25:39615295	2.68e-07	trans
GH_A05G2930	5:35114070:35114325:clu_28489	5:35150218	1.01e-08	cis
GH_A05G0371	5:3532770:3533065:clu_24113	2:78893479	2.92e-07	trans
GH_A05G2976	5:36514557:36514655:clu_28555	6:122068935	2.18e-06	trans
GH_A05G2976	5:36514563:36514655:clu_28555	6:122068935	9.57e-07	trans
GH_A05G2985	5:36776062:36776578:clu_28566	5:36716640	4.12e-08	cis
GH_A05G0430	5:3980635:3980814:clu_24190	8:101241874	5.77e-07	trans
GH_A05G0437	5:4059385:4059461:clu_24207	4:11936804	2.19e-07	trans
GH_A05G0437	5:4059385:4059664:clu_24207	21:15408652	5.56e-07	trans
GH_A05G0438	5:4075331:4075638:clu_24215	5:4507587	3.56e-07	cis
GH_A05G0456	5:4261553:4261798:clu_24247	10:30689101	6.25e-07	trans
GH_A05G3148	5:43518424:43518756:clu_28758	8:53281105	7.2e-07	trans
GH_A05G0512	5:4779167:4780031:clu_24364	7:66518566	6.33e-07	trans
GH_A05G0514	5:4802745:4803575:clu_24376	5:4938323	4.33e-12	cis
GH_A05G0514	5:4802798:4803575:clu_24376	5:4938322	9.52e-16	cis
GH_A05G0514	5:4805506:4806040:clu_24377	5:4938322	8.32e-15	cis
GH_A05G0514	5:4805965:4806040:clu_24377	5:4938322	8.97e-14	cis
GH_A05G0563	5:5201123:5201419:clu_24441	3:95053101	1.74e-06	trans
GH_A05G0626	5:5671398:5671606:clu_24575	4:63094370	1.3e-06	trans
GH_A05G0663	5:5956082:5956234:clu_24644	10:23783536	2.25e-07	trans
GH_A05G0663	5:5956082:5956250:clu_24644	10:23783536	1.6e-07	trans
GH_A05G0670	5:6016362:6016620:clu_24638	5:5901904	9.5e-07	cis
GH_A05G0697	5:6246800:6246952:clu_24692	5:5901904	3.59e-07	cis
GH_A05G0697	5:6246800:6247017:clu_24692	5:5901904	5.77e-07	cis
GH_A05G0704	5:6342137:6342954:clu_24709	17:54390340	1.62e-06	trans
GH_A05G0720	5:6489818:6489925:clu_24734	12:78553398	1.23e-06	trans
GH_A05G3302	5:65093283:65093592:clu_28986	23:6056328	9.52e-07	trans
GH_A05G3316	5:66144950:66146299:clu_29021	8:118221926	4.8e-07	trans
GH_A05G3317	5:66427805:66428307:clu_29023	3:26235279	5.61e-07	trans
GH_A05G3322	5:67181523:67182009:clu_29029	6:106854639	6.75e-07	trans
GH_A05G3335	5:69236254:69236370:clu_29049	10:53302442	1.48e-07	trans
GH_A05G0777	5:6972994:6973549:clu_24850	6:99693929	6.75e-08	trans
GH_A05G0777	5:6972998:6973549:clu_24850	6:99693929	4.3e-11	trans
GH_A05G0792	5:7132723:7133167:clu_24888	24:10853876	1.03e-06	trans
GH_A05G0792	5:7132723:7133167:clu_24888	24:10853878	1.48e-06	trans
GH_A05G0838	5:7625695:7626349:clu_24956	5:7920052	1.44e-13	cis
GH_A05G3426	5:76796855:76796955:clu_29243	17:52743150	2.13e-06	trans
GH_A05G3452	5:79183174:79183269:clu_29290	10:63304968	5.58e-07	trans
GH_A05G0870	5:7920564:7920679:clu_25020	19:56311052	1.15e-06	trans
GH_A05G3453	5:79300620:79300713:clu_29294	25:45743328	4.61e-07	trans
GH_A05G3492	5:81861382:81861530:clu_29378	9:54838298	8.01e-07	trans
GH_A05G0913	5:8270007:8270128:clu_25077	21:29665244	3.68e-07	trans
GH_A05G3542	5:84222603:84222763:clu_29463	7:36878741	1.43e-06	trans
GH_A05G3542	5:84222603:84222969:clu_29463	16:31160026	1.91e-06	trans
GH_A05G3575	5:85076719:85076896:clu_29529	12:91921187	8.03e-07	trans
GH_A05G3577	5:85272957:85273463:clu_29536	8:51733591	1.83e-06	trans
GH_A05G3577	5:85273130:85273463:clu_29536	2:30947498	1.7e-07	trans
GH_A05G3586	5:85530987:85531375:clu_29548	11:20873108	1.07e-06	trans
GH_A05G0969	5:8664752:8664953:clu_25145	21:24658181	5.02e-07	trans
GH_A05G1008	5:8976858:8977132:clu_25205	9:22238240	5.05e-07	trans
GH_A05G1014	5:9022368:9022690:clu_25214	9:67369646	1.71e-09	trans
GH_A05G3667	5:96379284:96379517:clu_29667	5:97368527	1.16e-07	cis
GH_A05G3667	5:96379427:96379517:clu_29667	5:97368528	1.03e-07	cis
GH_A05G3668	5:96446235:96446332:clu_29674	5:97145373	5.96e-08	cis
GH_A05G3668	5:96446241:96446332:clu_29674	5:97145373	3.39e-08	cis
GH_A05G3688	5:97055688:97055977:clu_29700	5:97232675	2.17e-08	cis
GH_A05G3688	5:97055733:97055977:clu_29700	5:97145375	5.96e-09	cis
GH_A05G1098	5:9777460:9777573:clu_25374	21:17594054	4.62e-07	trans
GH_A05G3747	5:98581471:98581562:clu_29792	6:108953175	6.74e-07	trans
GH_A05G3747	5:98581474:98581562:clu_29792	6:108953175	1.99e-07	trans
GH_A05G1107	5:9891100:9891229:clu_25400	8:58789818	6.75e-07	trans
GH_A05G1107	5:9891100:9891496:clu_25400	8:58789818	3.61e-07	trans
GH_A05G3767	5:99100192:99100734:clu_29842	5:99054874	5.33e-15	cis
GH_A05G3767	5:99100551:99100734:clu_29842	5:99054874	2.87e-14	cis
GH_A05G3813	5:99953817:99953896:clu_29896	5:100140952	1.08e-06	cis
GH_A06G1528	6:100585984:100586063:clu_39791	15:35992643	5.22e-07	trans
GH_A06G1528	6:100585984:100586066:clu_39791	22:15448023	2.15e-07	trans
GH_A06G0614	6:10360665:10360814:clu_38232	10:80614649	1.25e-06	trans
GH_A06G1554	6:104984031:104984791:clu_39823	6:105487157	8.92e-07	cis
GH_A06G1554	6:104984673:104984791:clu_39823	6:105487159	4.4e-08	cis
GH_A06G1562	6:105470324:105470802:clu_39834	11:47468773	3.79e-07	trans
GH_A06G1651	6:110955712:110956062:clu_39931	2:45288164	2.16e-07	trans
GH_A06G1758	6:116447179:116447265:clu_40133	14:3525719	1.78e-06	trans
GH_A06G1772	6:116925633:116926632:clu_40153	17:49410339	1.3e-07	trans
GH_A06G1845	6:118711152:118711740:clu_40253	6:118740160	2.83e-07	cis
GH_A06G1979	6:121573884:121574144:clu_40451	12:96027454	1.36e-07	trans
GH_A06G2062	6:122986450:122986537:clu_40579	10:51073714	9.46e-07	trans
GH_A06G2084	6:123269510:123270276:clu_40644	21:15408652	1.43e-08	trans
GH_A06G2115	6:124024424:124025166:clu_40714	10:83071530	8.13e-07	trans
GH_A06G2177	6:124702759:124702845:clu_40778	8:94156903	2.6e-07	trans
GH_A06G2220	6:125065042:125066343:clu_40827	8:103725528	9.55e-11	trans
GH_A06G2220	6:125065042:125066373:clu_40827	8:103725528	1.16e-08	trans
GH_A06G2277	6:125600257:125600357:clu_40903	20:51750022	6.53e-07	trans
GH_A06G2309	6:125844117:125845822:clu_40942	5:75681362	2.92e-07	trans
GH_A06G2396	6:126418024:126418777:clu_41066	21:15408652	2.5e-08	trans
GH_A06G2396	6:126418579:126418777:clu_41066	21:15408652	3.38e-07	trans
GH_A06G2396	6:126439301:126439647:clu_41076	9:71812473	1.94e-09	trans
GH_A06G2396	6:126439301:126439659:clu_41076	9:71812473	7.36e-09	trans
GH_A06G2400	6:126466070:126466943:clu_41077	10:11251324	5.66e-07	trans
GH_A06G0147	6:1397228:1397299:clu_37502	6:1231055	6.13e-12	cis
GH_A06G0692	6:14770961:14771371:clu_38355	16:11579102	1.05e-06	trans
GH_A06G0021	6:148244:148350:clu_37369	8:37230863	9.29e-07	trans
GH_A06G0749	6:16384676:16384803:clu_38473	11:111131736	2.07e-06	trans
GH_A06G0808	6:18420767:18420851:clu_38591	8:77116724	1.04e-08	trans
GH_A06G0808	6:18420767:18420896:clu_38591	7:38460106	1.2e-06	trans
GH_A06G0902	6:24597492:24597858:clu_38754	8:74003099	7.33e-07	trans
GH_A06G0910	6:25826973:25827966:clu_38770	7:77503680	8.11e-09	trans
GH_A06G0253	6:2592107:2592280:clu_37610	2:35068537	1.42e-07	trans
GH_A06G0253	6:2592386:2592650:clu_37610	2:35068537	1.15e-07	trans
GH_A06G0950	6:28847181:28847288:clu_38856	26:2574650	2.18e-07	trans
GH_A06G0950	6:28847182:28847290:clu_38853	8:61938037	1.96e-08	trans
GH_A06G1019	6:32926758:32927211:clu_38993	9:23672575	6.5e-08	trans
GH_A06G1019	6:32926799:32927211:clu_38993	9:23672575	1.9e-08	trans
GH_A06G1020	6:32931218:32931322:clu_38995	7:37098752	3.76e-07	trans
GH_A06G1020	6:32931218:32931330:clu_38995	5:47551086	6.03e-08	trans
GH_A06G1020	6:32931406:32931525:clu_38996	20:28908614	1.76e-08	trans
GH_A06G1020	6:32931406:32931536:clu_38996	20:28908614	2.63e-07	trans
GH_A06G1020	6:32932167:32932524:clu_38991	19:19955900	9.79e-07	trans
GH_A06G1020	6:32932167:32932748:clu_38991	6:33769279	8.72e-07	cis
GH_A06G0318	6:3642253:3642380:clu_37710	3:95053101	1.47e-06	trans
GH_A06G1085	6:37550382:37550457:clu_39110	15:2461352	4.36e-07	trans
GH_A06G0326	6:3798650:3798928:clu_37734	20:13801099	8.77e-08	trans
GH_A06G1129	6:42267784:42267872:clu_39221	15:57379443	2.18e-07	trans
GH_A06G1320	6:43416504:43416600:clu_39240	19:24705296	5.13e-07	trans
GH_A06G1135	6:46873844:46878134:clu_39267	19:27526224	1.18e-06	trans
GH_A06G1145	6:49387245:49388923:clu_39286	1:86414716	7.68e-07	trans
GH_A06G1169	6:52279338:52280675:clu_39348	15:9091696	6.99e-07	trans
GH_A06G0064	6:562238:562341:clu_37413	7:36878248	1.21e-06	trans
GH_A06G1260	6:68204664:68205648:clu_39468	5:97458671	1.86e-08	trans
GH_A06G0073	6:696662:696778:clu_37424	12:97006996	8.84e-08	trans
GH_A06G1303	6:74481194:74481548:clu_39579	21:15408652	2.1e-07	trans
GH_A06G0514	6:7706697:7706921:clu_38044	11:40038233	1.3e-07	trans
GH_A06G0514	6:7706697:7707797:clu_38044	2:101042035	1.78e-06	trans
GH_A06G1351	6:77830698:77835689:clu_39608	8:107600980	1.07e-06	trans
GH_A06G0541	6:8230012:8230113:clu_38101	12:53658046	1.92e-07	trans
GH_A06G0541	6:8230018:8230113:clu_38101	12:53658046	5.68e-07	trans
GH_A06G0090	6:845706:846079:clu_37435	12:84286233	9.02e-08	trans
GH_A06G1410	6:85746470:85746585:clu_39659	6:85529086	9.37e-09	cis
GH_A06G1410	6:85746470:85746589:clu_39659	6:85529086	1.36e-09	cis
GH_A06G1464	6:91925874:91925983:clu_39736	8:20349730	1.57e-06	trans
GH_A06G1464	6:91925884:91925983:clu_39736	8:20349730	2.63e-07	trans
GH_A06G1475	6:92858179:92859451:clu_39749	9:58947852	7.51e-09	trans
GH_A06G1499	6:97468021:97468613:clu_39774	22:2598683	8.44e-07	trans
GH_A07G0813	7:10109922:10110006:clu_34604	10:20922899	1.28e-06	trans
GH_A07G0870	7:11406424:11406556:clu_34677	9:61839341	7.28e-07	trans
GH_A07G0875	7:11543729:11543817:clu_34681	17:34208404	4.99e-07	trans
GH_A07G0011	7:138262:138437:clu_33212	22:11166738	2.01e-06	trans
GH_A07G1169	7:18556426:18556625:clu_35051	12:48415731	5.3e-08	trans
GH_A07G0186	7:1878997:1879379:clu_33470	6:67076105	5.66e-07	trans
GH_A07G1204	7:19613802:19614432:clu_35112	12:36701516	6.75e-07	trans
GH_A07G1365	7:25082714:25083090:clu_35394	7:24713287	3.09e-09	cis
GH_A07G1365	7:25083169:25083355:clu_35394	7:24713287	2.97e-10	cis
GH_A07G0270	7:2739765:2740199:clu_33624	8:37066677	1.5e-06	trans
GH_A07G1483	7:28783653:28784101:clu_35582	3:59363437	4.88e-07	trans
GH_A07G0284	7:2922841:2923054:clu_33654	10:64655805	1.28e-06	trans
GH_A07G1545	7:31823107:31823202:clu_35699	21:15408652	2.31e-07	trans
GH_A07G1654	7:39635923:39636007:clu_35898	3:86358261	4.93e-07	trans
GH_A07G0402	7:4118925:4119104:clu_33851	4:41751936	2.25e-07	trans
GH_A07G1691	7:43058383:43058771:clu_35965	14:24814190	9.71e-07	trans
GH_A07G1693	7:43273172:43273255:clu_35975	7:43240796	9.86e-08	cis
GH_A07G1693	7:43273181:43273255:clu_35975	7:43333595	2.66e-07	cis
GH_A07G1718	7:44084984:44085778:clu_36034	13:106978546	6.63e-07	trans
GH_A07G1741	7:46492567:46492715:clu_36066	5:97984392	1.07e-06	trans
GH_A07G0441	7:4715538:4715682:clu_33926	19:58852366	4.84e-07	trans
GH_A07G0441	7:4716317:4716466:clu_33926	8:17286759	7.37e-07	trans
GH_A07G0451	7:4817462:4821738:clu_33946	7:4271664	1.75e-06	cis
GH_A07G0474	7:5069897:5070074:clu_33986	6:122925501	1.25e-07	trans
GH_A07G0474	7:5069897:5070235:clu_33986	14:28089799	2.48e-07	trans
GH_A07G0528	7:5655003:5655133:clu_34085	8:64137453	3.61e-07	trans
GH_A07G0053	7:579004:579660:clu_33274	25:41378141	1.64e-07	trans
GH_A07G0597	7:6553860:6553932:clu_34207	21:31540127	1.03e-06	trans
GH_A07G1889	7:66608575:66608645:clu_36281	5:108609614	1.64e-06	trans
GH_A07G1889	7:66608575:66608714:clu_36281	11:58204956	3.08e-07	trans
GH_A07G0626	7:6980780:6981772:clu_34260	21:15408652	5.57e-09	trans
GH_A07G2066	7:84653675:84653785:clu_36525	11:112132458	1.19e-07	trans
GH_A07G0735	7:8681241:8681419:clu_34443	7:8721507	2.19e-08	cis
GH_A07G0735	7:8681241:8682419:clu_34443	7:8721507	3.16e-08	cis
GH_A07G2150	7:87926378:87926570:clu_36669	23:42086889	1.89e-06	trans
GH_A07G2150	7:87926409:87926570:clu_36669	23:42086889	1.02e-06	trans
GH_A07G0743	7:8817256:8817356:clu_34455	9:17496981	1.97e-06	trans
GH_A07G2183	7:89300640:89300761:clu_36691	11:105065092	1e-06	trans
GH_A07G2202	7:90156928:90157043:clu_36704	2:52221160	1.08e-07	trans
GH_A07G2212	7:90472810:90473026:clu_36718	26:3693795	1.3e-06	trans
GH_A07G0763	7:9101616:9101849:clu_34481	7:8912487	9.15e-07	cis
GH_A07G0763	7:9101616:9101863:clu_34481	7:9211729	6.15e-08	cis
GH_A07G2357	7:92971517:92972128:clu_36934	6:54260	1.52e-06	trans
GH_A07G2363	7:93022841:93022951:clu_36939	18:52188749	6.72e-07	trans
GH_A07G2405	7:93518746:93519186:clu_36973	17:53918381	9.41e-07	trans
GH_A07G2405	7:93519106:93519186:clu_36973	2:106661345	9.01e-07	trans
GH_A07G2429	7:93931013:93931929:clu_37032	7:93903300	1.66e-12	cis
GH_A07G2429	7:93931105:93931929:clu_37032	7:93903300	1.07e-13	cis
GH_A07G2431	7:94025729:94026072:clu_37036	7:94177739	3e-11	cis
GH_A07G2544	7:95550143:95550278:clu_37201	22:24029822	1.98e-06	trans
GH_A07G2544	7:95550172:95550278:clu_37201	22:23911987	4.91e-08	trans
GH_A07G2546	7:95562568:95563084:clu_37205	6:61502141	5.39e-07	trans
GH_A07G2587	7:95969779:95970056:clu_37267	2:66092023	4.99e-08	trans
GH_A07G2587	7:95969784:95970064:clu_37267	8:37682459	4.79e-07	trans
GH_A07G2612	7:96239513:96239603:clu_37284	6:41579341	3.56e-16	trans
GH_A07G0785	7:9629459:9630774:clu_34537	7:9569119	8.46e-07	cis
GH_A07G0785	7:9631061:9631641:clu_34537	7:9786588	9.55e-08	cis
GH_A07G2622	7:96345955:96346086:clu_37308	6:7036369	2.1e-06	trans
GH_A08G1510	8:100485489:100485568:clu_47744	1:90433199	7.06e-07	trans
GH_A08G1541	8:101831298:101831381:clu_47792	9:23671080	3.23e-07	trans
GH_A08G1542	8:101861141:101861409:clu_47797	25:23566400	1.45e-06	trans
GH_A08G1608	8:103779545:103779834:clu_47926	12:84434460	9.01e-08	trans
GH_A08G1696	8:106349719:106350175:clu_48072	8:106681510	1.5e-06	cis
GH_A08G1696	8:106350205:106350367:clu_48072	8:106675507	9.43e-11	cis
GH_A08G1704	8:106540596:106541067:clu_48088	8:106681511	3.73e-08	cis
GH_A08G1704	8:106541128:106541267:clu_48088	8:106681511	3.22e-07	cis
GH_A08G1742	8:107996119:107997656:clu_48163	24:29611084	1.61e-06	trans
GH_A08G1742	8:107996119:107997656:clu_48163	24:29611086	1.18e-07	trans
GH_A08G1760	8:108915957:108916778:clu_48202	19:44961022	4.27e-09	trans
GH_A08G1776	8:109409792:109409989:clu_48238	12:77841845	2.5e-07	trans
GH_A08G1777	8:109424613:109424810:clu_48238	8:109455711	1.87e-07	cis
GH_A08G1832	8:110759742:110760332:clu_48340	4:36097802	2.27e-07	trans
GH_A08G1922	8:112632421:112632594:clu_48508	8:113347106	1.83e-07	cis
GH_A08G1922	8:112632421:112632612:clu_48508	8:113086091	1.84e-11	cis
GH_A08G1955	8:113375606:113375732:clu_48590	8:113347108	3.37e-09	cis
GH_A08G1955	8:113375618:113375732:clu_48590	8:113347108	2.45e-09	cis
GH_A08G2074	8:116248658:116249083:clu_48712	8:116215649	1.67e-10	cis
GH_A08G2074	8:116248658:116250418:clu_48712	8:116215649	6.04e-10	cis
GH_A08G2265	8:118902250:118902623:clu_49049	2:1359606	2.09e-07	trans
GH_A08G2317	8:119750625:119751432:clu_49112	7:14264666	1.24e-08	trans
GH_A08G2317	8:119751356:119751432:clu_49112	24:66882703	1.96e-06	trans
GH_A08G2317	8:119751356:119751432:clu_49112	24:66882704	1.96e-06	trans
GH_A08G2353	8:120219876:120219958:clu_49173	3:78981501	1.93e-08	trans
GH_A08G2353	8:120221014:120221187:clu_49175	26:31627022	1.11e-06	trans
GH_A08G2385	8:120511098:120513215:clu_49226	14:53751590	2.02e-07	trans
GH_A08G2425	8:120902307:120902402:clu_49291	10:24402536	8.61e-07	trans
GH_A08G2459	8:121374092:121374241:clu_49345	25:34268943	1.13e-07	trans
GH_A08G2459	8:121374117:121374241:clu_49345	5:74301260	1.71e-09	trans
GH_A08G2504	8:121941034:121942412:clu_49396	5:53015511	3.18e-07	trans
GH_A08G2599	8:122727597:122728513:clu_49569	17:28699095	8.39e-07	trans
GH_A08G2599	8:122730789:122730985:clu_49572	3:97177385	9.07e-07	trans
GH_A08G2601	8:122758486:122758570:clu_49581	19:20545555	4.3e-07	trans
GH_A08G2601	8:122758493:122758570:clu_49581	19:20545555	4.43e-07	trans
GH_A08G2607	8:122855402:122856797:clu_49599	3:97534056	9.79e-07	trans
GH_A08G2633	8:123085778:123090700:clu_49664	19:54576565	7.07e-07	trans
GH_A08G2655	8:123321292:123322590:clu_49696	12:39350676	2.76e-09	trans
GH_A08G2702	8:123735670:123735900:clu_49747	6:113072287	1.14e-06	trans
GH_A08G2733	8:123949484:123949582:clu_49785	6:43343137	3.62e-07	trans
GH_A08G2747	8:124074831:124074936:clu_49806	1:109871409	7.52e-07	trans
GH_A08G2780	8:124306838:124307240:clu_49856	24:61347257	1.41e-06	trans
GH_A08G2780	8:124306838:124307240:clu_49856	24:61347258	2.58e-07	trans
GH_A08G2780	8:124306838:124307278:clu_49856	24:61347257	1.84e-07	trans
GH_A08G2780	8:124306838:124307278:clu_49856	24:61347258	3.35e-08	trans
GH_A08G2827	8:124636951:124637495:clu_49917	4:74662940	1.41e-06	trans
GH_A08G2841	8:124769377:124769451:clu_49937	11:82725169	4.18e-07	trans
GH_A08G2876	8:125053045:125053402:clu_49993	6:55851	1.88e-07	trans
GH_A08G0778	8:13357397:13358542:clu_46735	20:4924948	7.8e-07	trans
GH_A08G0824	8:16155886:16156184:clu_46829	21:7385681	1.47e-06	trans
GH_A08G0845	8:17873219:17874712:clu_46858	9:8536711	3.9e-10	trans
GH_A08G0206	8:1809798:1809963:clu_45810	12:66788266	3.11e-07	trans
GH_A08G0902	8:25191828:25191932:clu_46967	9:23070720	2.25e-07	trans
GH_A08G0293	8:2823835:2823922:clu_45951	4:4272578	8.42e-07	trans
GH_A08G0335	8:3290382:3290486:clu_46026	11:19144447	5.68e-07	trans
GH_A08G0335	8:3290392:3290486:clu_46026	6:84030749	6.98e-07	trans
GH_A08G0970	8:36663375:36667347:clu_47086	15:56663246	1.18e-07	trans
GH_A08G0974	8:36972379:36972714:clu_47088	9:51760913	7.14e-07	trans
GH_A08G0362	8:3837494:3838280:clu_46091	9:13213694	6.04e-07	trans
GH_A08G1010	8:43261146:43261299:clu_47136	5:58799000	1e-06	trans
GH_A08G1091	8:55741411:55741476:clu_47231	4:51163627	1.82e-07	trans
GH_A08G1095	8:56240261:56241382:clu_47234	11:98652585	1.17e-06	trans
GH_A08G0499	8:5734581:5734649:clu_46292	8:5602946	2.92e-08	cis
GH_A08G0499	8:5734581:5734681:clu_46292	8:5602946	3.45e-08	cis
GH_A08G0504	8:5787302:5787471:clu_46306	8:5595348	5.57e-08	cis
GH_A08G0504	8:5787378:5787471:clu_46306	8:5595348	4.53e-07	cis
GH_A08G0504	8:5787615:5789052:clu_46307	8:5595348	5.41e-08	cis
GH_A08G0504	8:5787615:5790962:clu_46307	8:5602946	3.33e-08	cis
GH_A08G0504	8:5789419:5790962:clu_46307	8:5595348	8.77e-08	cis
GH_A08G0528	8:6137876:6138177:clu_46349	9:63018418	5.2e-07	trans
GH_A08G0552	8:6497326:6498582:clu_46391	25:38412403	3.34e-07	trans
GH_A08G0629	8:8098134:8098261:clu_46496	8:8652682	2.52e-07	cis
GH_A08G0637	8:8252317:8252407:clu_46503	8:8209920	1.09e-06	cis
GH_A08G0637	8:8252317:8252837:clu_46503	8:8290112	8.53e-07	cis
GH_A08G0640	8:8311369:8311965:clu_46504	8:8655481	1.05e-08	cis
GH_A08G0640	8:8311369:8312303:clu_46504	8:8655481	1.04e-09	cis
GH_A08G0647	8:8466182:8466778:clu_46521	8:8655483	1.11e-08	cis
GH_A08G0647	8:8466182:8466905:clu_46521	8:8655483	3.72e-12	cis
GH_A08G1309	8:86366253:86366920:clu_47515	18:60578976	6.69e-07	trans
GH_A08G1320	8:87163528:87163770:clu_47545	8:87769040	3.28e-09	cis
GH_A08G1408	8:93292082:93292185:clu_47622	20:54145543	7.8e-07	trans
GH_A08G1408	8:93292082:93292482:clu_47622	20:54145543	3.56e-07	trans
GH_A08G1409	8:93294178:93294380:clu_47624	8:93405283	3.07e-14	cis
GH_A08G1409	8:93294180:93294380:clu_47624	8:93405283	1.21e-13	cis
GH_A08G1458	8:94790687:94790768:clu_47697	13:67504218	3.89e-08	trans
GH_A08G0681	8:9592177:9592335:clu_46575	11:85390137	1.18e-06	trans
GH_A08G0682	8:9598712:9598883:clu_46579	1:102360483	4.92e-07	trans
GH_A08G0015	8:98845:99025:clu_45472	17:37559329	1.66e-06	trans
GH_A09G0050	9:1146185:1146281:clu_41228	9:1175256	4.15e-15	cis
GH_A09G0050	9:1146196:1146281:clu_41228	9:1175256	1.22e-14	cis
GH_A09G0427	9:14381248:14381414:clu_41789	9:15109610	1.84e-09	cis
GH_A09G0427	9:14381312:14381414:clu_41789	9:15109610	4.44e-10	cis
GH_A09G0074	9:1612511:1613097:clu_41296	21:18578772	2.09e-07	trans
GH_A09G0468	9:17398250:17398665:clu_41836	5:89852399	4.53e-08	trans
GH_A09G0092	9:2260789:2260901:clu_41330	15:628655	7.88e-07	trans
GH_A09G0111	9:2573458:2574601:clu_41370	2:29517192	8.58e-07	trans
GH_A09G0111	9:2576939:2577411:clu_41373	1:52673413	2.92e-07	trans
GH_A09G0115	9:2605849:2605929:clu_41377	24:41238867	1.87e-07	trans
GH_A09G0115	9:2605849:2605929:clu_41377	24:41238869	1.59e-07	trans
GH_A09G0610	9:38621829:38621927:clu_41966	7:72962094	5.19e-07	trans
GH_A09G0664	9:45368566:45368692:clu_42049	25:4626459	1.23e-06	trans
GH_A09G0196	9:4557017:4557170:clu_41446	9:4619032	2.64e-08	cis
GH_A09G0196	9:4557017:4557425:clu_41446	9:4619032	1.6e-08	cis
GH_A09G0196	9:4557213:4557425:clu_41446	9:4619032	1.32e-08	cis
GH_A09G0679	9:46423796:46424731:clu_42067	4:19059738	1.1e-06	trans
GH_A09G0796	9:55398110:55400034:clu_42279	1:46578790	4.04e-08	trans
GH_A09G0802	9:55537505:55537575:clu_42298	8:57219413	6.76e-07	trans
GH_A09G0802	9:55537505:55537590:clu_42298	8:57219413	3.73e-07	trans
GH_A09G0835	9:56427530:56427912:clu_42374	6:126485762	7.74e-10	trans
GH_A09G0835	9:56427530:56427929:clu_42374	6:126485762	2.58e-09	trans
GH_A09G0846	9:56953206:56953343:clu_42400	17:56176160	1.82e-06	trans
GH_A09G0847	9:56959771:56959943:clu_42404	9:56911940	1.58e-06	cis
GH_A09G0847	9:56959774:56959943:clu_42404	9:56911940	2.52e-08	cis
GH_A09G0853	9:57102540:57102625:clu_42422	18:47084833	1.99e-06	trans
GH_A09G0906	9:59515462:59515753:clu_42519	9:59904928	5.62e-07	cis
GH_A09G0924	9:59859917:59860015:clu_42538	1:102991893	2.8e-07	trans
GH_A09G1043	9:62156739:62156880:clu_42749	14:57490159	6.29e-07	trans
GH_A09G1043	9:62157071:62157165:clu_42750	10:10021671	2.96e-07	trans
GH_A09G1052	9:62278229:62278320:clu_42778	8:88427136	6.72e-07	trans
GH_A09G1052	9:62293181:62293284:clu_42779	8:71772670	1.02e-07	trans
GH_A09G1127	9:64467953:64468148:clu_42895	12:14072966	2.77e-08	trans
GH_A09G1127	9:64467953:64468155:clu_42895	12:14072966	2.11e-07	trans
GH_A09G1284	9:67512242:67512349:clu_43187	5:69430645	1.84e-06	trans
GH_A09G1313	9:68067411:68067496:clu_43245	24:14071069	2.71e-07	trans
GH_A09G1313	9:68067411:68067496:clu_43245	24:14071070	2.71e-07	trans
GH_A09G1366	9:69019668:69019803:clu_43328	24:22293491	1.29e-06	trans
GH_A09G1366	9:69019668:69019803:clu_43328	24:22293492	1.29e-06	trans
GH_A09G1424	9:69848381:69848565:clu_43414	8:113791557	1.34e-07	trans
GH_A09G1424	9:69848381:69848635:clu_43414	15:65430112	1.81e-09	trans
GH_A09G1429	9:69979304:69980537:clu_43418	9:70005267	1.61e-07	cis
GH_A09G1429	9:69981554:69982069:clu_43420	9:70007027	2.95e-11	cis
GH_A09G1429	9:69981554:69982798:clu_43420	9:70007027	8.84e-15	cis
GH_A09G1429	9:69981554:69983809:clu_43420	9:70090128	1.18e-08	cis
GH_A09G1471	9:70716595:70717623:clu_43508	9:70635290	5.75e-09	cis
GH_A09G1528	9:71545477:71550411:clu_43601	9:71549547	8.3e-07	cis
GH_A09G1528	9:71550338:71550411:clu_43601	9:71549547	2.65e-10	cis
GH_A09G1533	9:71600878:71601034:clu_43607	3:13965402	6.38e-07	trans
GH_A09G1533	9:71601139:71603409:clu_43608	9:71696880	3.77e-08	cis
GH_A09G1717	9:74134064:74134162:clu_43870	1:19754379	5.78e-12	trans
GH_A09G1717	9:74134064:74134297:clu_43870	1:19754379	2.32e-11	trans
GH_A09G1746	9:74356106:74356181:clu_43920	9:73770447	1.29e-06	cis
GH_A09G1746	9:74356106:74356193:clu_43920	8:39189922	1.5e-06	trans
GH_A09G1757	9:74460367:74460481:clu_43945	6:57964522	1.5e-06	trans
GH_A09G1758	9:74483752:74483891:clu_43950	4:20989642	1.78e-06	trans
GH_A09G1758	9:74483799:74483891:clu_43950	8:69669140	1.7e-07	trans
GH_A09G1805	9:74954616:74954843:clu_44017	8:42673010	9.64e-07	trans
GH_A09G1866	9:75554894:75554975:clu_44135	8:6226699	1.03e-06	trans
GH_A09G2009	9:77080014:77080427:clu_44385	17:46638431	1.39e-06	trans
GH_A09G2041	9:77459435:77459605:clu_44431	14:51288242	4.96e-08	trans
GH_A09G2052	9:77550598:77550874:clu_44446	8:72428012	1.19e-07	trans
GH_A09G2131	9:78155258:78155438:clu_44565	6:22140403	3.63e-07	trans
GH_A09G2139	9:78190630:78190717:clu_44577	5:92211868	7.3e-07	trans
GH_A09G0300	9:7849848:7850147:clu_41563	9:7794358	8.41e-08	cis
GH_A09G0301	9:7864340:7864603:clu_41569	9:7794358	1.07e-11	cis
GH_A09G0301	9:7864511:7864603:clu_41569	9:7794358	2.18e-10	cis
GH_A09G2215	9:79037439:79037648:clu_44702	1:109258291	1.45e-08	trans
GH_A09G2309	9:79895903:79896000:clu_44813	8:40741566	1.22e-06	trans
GH_A09G2312	9:79927387:79927504:clu_44826	24:46502833	1.88e-06	trans
GH_A09G2312	9:79927387:79927504:clu_44826	24:46502835	1.88e-06	trans
GH_A09G2312	9:79927387:79928252:clu_44826	6:42759	1.31e-07	trans
GH_A09G2430	9:80932989:80933106:clu_44980	4:80777005	1.02e-06	trans
GH_A09G2483	9:81394341:81395221:clu_45034	8:22102967	3.84e-07	trans
GH_A09G2483	9:81394347:81395221:clu_45034	8:22102967	7.28e-08	trans
GH_A09G2540	9:81802409:81802957:clu_45147	8:74889706	8.45e-09	trans
GH_A09G2540	9:81802418:81802957:clu_45147	7:15177777	2.31e-07	trans
GH_A09G0311	9:8242136:8242251:clu_41592	14:47854766	7.34e-07	trans
GH_A09G0311	9:8243846:8244557:clu_41595	14:45418764	2.99e-07	trans
GH_A09G0331	9:9065458:9066772:clu_41632	9:9032360	1.57e-06	cis
GH_A09G0331	9:9066847:9067250:clu_41632	9:9032360	5.59e-07	cis
GH_A10G1926	10:100537987:100538093:clu_59103	10:100765961	2.06e-07	cis
GH_A10G1945	10:100836762:100837808:clu_59139	8:5576811	1.28e-06	trans
GH_A10G1945	10:100837968:100838200:clu_59140	10:101464415	5.22e-12	cis
GH_A10G1945	10:100838871:100839101:clu_59140	10:101464415	4.71e-11	cis
GH_A10G1947	10:100865061:100865144:clu_59146	10:101464415	1.85e-08	cis
GH_A10G1947	10:100865061:100865521:clu_59146	10:101464415	1.53e-10	cis
GH_A10G1947	10:100865227:100865521:clu_59146	10:101464415	1.85e-08	cis
GH_A10G0701	10:10215189:10215263:clu_57062	9:25714934	9.99e-07	trans
GH_A10G2023	10:102992283:102992805:clu_59260	10:103064414	9.13e-07	cis
GH_A10G2043	10:103963706:103963796:clu_59300	6:50001184	1.29e-07	trans
GH_A10G2050	10:104114974:104115061:clu_59309	10:104237161	3.14e-07	cis
GH_A10G2086	10:105167788:105167863:clu_59359	23:32552947	2.52e-07	trans
GH_A10G2138	10:106223355:106224035:clu_59455	24:12804639	4.13e-07	trans
GH_A10G2138	10:106223355:106224035:clu_59455	24:12804640	1.86e-06	trans
GH_A10G2138	10:106223355:106224290:clu_59455	6:66520030	4.17e-12	trans
GH_A10G2161	10:106572237:106574835:clu_59478	6:12742061	7.9e-07	trans
GH_A10G2200	10:107433669:107434542:clu_59545	25:39679570	1.03e-08	trans
GH_A10G2209	10:107612675:107612732:clu_59557	8:50191392	2.36e-07	trans
GH_A10G2209	10:107612675:107612787:clu_59557	8:50191391	2.02e-07	trans
GH_A10G2233	10:108031562:108031642:clu_59593	10:108005381	3.06e-08	cis
GH_A10G2233	10:108031679:108031986:clu_59594	10:108005381	5.84e-11	cis
GH_A10G2234	10:108043240:108043324:clu_59593	15:33585690	3.49e-07	trans
GH_A10G2282	10:109202822:109203588:clu_59666	20:48275184	1.1e-07	trans
GH_A10G2398	10:111120438:111120516:clu_59820	10:110166601	6.92e-07	cis
GH_A10G2465	10:112141155:112141922:clu_59879	1:63265284	3.42e-07	trans
GH_A10G2493	10:112509812:112509961:clu_59907	10:112521742	5.55e-07	cis
GH_A10G2493	10:112509812:112510104:clu_59907	10:112528117	6.49e-07	cis
GH_A10G2495	10:112534312:112535169:clu_59911	10:112543089	6.4e-15	cis
GH_A10G2495	10:112534816:112535169:clu_59911	10:112543089	1.24e-16	cis
GH_A10G2502	10:112691330:112691518:clu_59925	1:23988986	1.74e-06	trans
GH_A10G0748	10:11378895:11379385:clu_57130	10:11387416	1.68e-11	cis
GH_A10G2667	10:114861822:114861935:clu_60088	3:88559176	9.65e-08	trans
GH_A10G2667	10:114863402:114863645:clu_60091	2:60534586	1.09e-06	trans
GH_A10G2670	10:114920477:114920585:clu_60088	3:88559176	4.92e-07	trans
GH_A10G0832	10:13199762:13199915:clu_57288	8:86315633	1.5e-06	trans
GH_A10G0868	10:15776145:15776278:clu_57336	14:61771254	8.67e-07	trans
GH_A10G0917	10:17097115:17097263:clu_57414	9:55900833	3.16e-07	trans
GH_A10G0233	10:1919939:1920122:clu_56261	11:81408619	1.47e-07	trans
GH_A10G0986	10:19284827:19285113:clu_57510	7:51162194	1.73e-07	trans
GH_A10G1044	10:21336435:21337188:clu_57635	1:48488648	9.06e-07	trans
GH_A10G1050	10:21692107:21692330:clu_57659	6:22071635	1.17e-06	trans
GH_A10G0265	10:2172050:2172293:clu_56336	12:3294074	4.83e-07	trans
GH_A10G1075	10:22860046:22860839:clu_57710	7:13409669	6.58e-07	trans
GH_A10G1075	10:22860055:22860839:clu_57710	7:13409669	3.65e-07	trans
GH_A10G1120	10:26033883:26035277:clu_57755	3:59718967	1.05e-06	trans
GH_A10G0332	10:2716488:2717719:clu_56425	2:59103756	1.1e-06	trans
GH_A10G0341	10:2799834:2799990:clu_56435	8:74735769	1.3e-06	trans
GH_A10G0443	10:4088088:4088627:clu_56590	26:41121734	1.1e-06	trans
GH_A10G0458	10:4284686:4284777:clu_56619	18:35509123	8.65e-07	trans
GH_A10G0486	10:4609182:4609506:clu_56683	16:5827558	1.77e-06	trans
GH_A10G0511	10:4890350:4890503:clu_56722	9:16498237	7.57e-08	trans
GH_A10G0527	10:5124772:5124867:clu_56744	5:106838067	1.53e-06	trans
GH_A10G0527	10:5124775:5124867:clu_56744	5:106832814	4.94e-07	trans
GH_A10G1248	10:52881643:52881731:clu_57905	11:81408619	1.93e-07	trans
GH_A10G1248	10:52881643:52881778:clu_57905	11:81408619	7.06e-07	trans
GH_A10G0066	10:563296:563396:clu_56064	23:52984922	3.87e-07	trans
GH_A10G0066	10:563296:563470:clu_56064	23:55915871	3.11e-07	trans
GH_A10G0572	10:5883927:5884268:clu_56821	6:21663053	6.24e-07	trans
GH_A10G0073	10:602496:603110:clu_56076	8:38141571	3.28e-09	trans
GH_A10G0073	10:602498:603112:clu_56076	8:38141571	8.07e-07	trans
GH_A10G0585	10:6106006:6106105:clu_56875	8:29179571	3.83e-07	trans
GH_A10G1298	10:61070123:61071731:clu_57981	8:65214274	8.08e-07	trans
GH_A10G1370	10:70129001:70130528:clu_58071	4:81154733	4.62e-07	trans
GH_A10G1373	10:70235278:70235663:clu_58081	4:42350625	1.06e-06	trans
GH_A10G0636	10:7226606:7227458:clu_56965	6:118740161	5.6e-07	trans
GH_A10G0644	10:7370758:7371301:clu_56971	6:48133537	4.49e-07	trans
GH_A10G1467	10:75726138:75726205:clu_58277	1:42040294	3.51e-10	trans
GH_A10G1467	10:75726267:75726367:clu_58277	8:46618105	1.47e-06	trans
GH_A10G1467	10:75726333:75726400:clu_58277	1:113749581	1.26e-06	trans
GH_A10G1524	10:78841748:78841820:clu_58407	23:65091949	3.82e-07	trans
GH_A10G1566	10:80525906:80526002:clu_58477	8:24733674	2.36e-08	trans
GH_A10G1566	10:80525906:80526022:clu_58477	8:24733674	5.18e-07	trans
GH_A10G1574	10:80630281:80630820:clu_58495	13:107545298	8.57e-07	trans
GH_A10G1604	10:83966381:83966632:clu_58551	2:32888830	1.1e-07	trans
GH_A10G1633	10:85905922:85906068:clu_58565	11:44294663	6.49e-07	trans
GH_A10G1676	10:87161511:87162436:clu_58619	25:39666529	3.03e-08	trans
GH_A10G1676	10:87161511:87162440:clu_58619	25:39690985	1.33e-06	trans
GH_A10G1710	10:90104899:90105006:clu_58676	2:79589776	1.64e-06	trans
GH_A10G1710	10:90104899:90105011:clu_58676	5:50882217	1.7e-07	trans
GH_A10G1759	10:92120799:92120882:clu_58815	7:92719144	6.67e-07	trans
GH_A10G1759	10:92120799:92120885:clu_58815	6:21239983	2.5e-08	trans
GH_A10G1797	10:94543426:94543567:clu_58906	13:25377962	1.24e-06	trans
GH_A10G1799	10:94727364:94727843:clu_58917	21:15408652	2.53e-09	trans
GH_A10G1844	10:97012479:97014236:clu_58969	6:44914331	2.56e-07	trans
GH_A11G1058	11:10038700:10039023:clu_51844	6:67076105	2.05e-06	trans
GH_A11G1087	11:10452416:10453331:clu_51909	15:57823469	1.39e-07	trans
GH_A11G2830	11:106085017:106085093:clu_54618	7:51096020	1.92e-07	trans
GH_A11G1102	11:10665213:10665427:clu_51935	22:32305040	1.28e-06	trans
GH_A11G2937	11:108956550:108956636:clu_54841	6:96338708	7.08e-07	trans
GH_A11G2937	11:108956550:108956962:clu_54841	6:96626326	5.44e-07	trans
GH_A11G2937	11:108956700:108956962:clu_54841	6:98809712	6.93e-07	trans
GH_A11G2974	11:109634194:109634383:clu_54899	26:8514574	7.34e-08	trans
GH_A11G0110	11:1101501:1101569:clu_50252	3:83401761	1.18e-06	trans
GH_A11G0110	11:1101695:1101774:clu_50253	19:6497949	1.71e-06	trans
GH_A11G0110	11:1101695:1101803:clu_50253	19:6497949	1.72e-06	trans
GH_A11G3026	11:110658646:110658736:clu_54979	12:57517085	2.12e-06	trans
GH_A11G3026	11:110658665:110658736:clu_54979	15:52037370	5.21e-08	trans
GH_A11G3042	11:110914931:110915013:clu_55009	19:25296745	8.09e-07	trans
GH_A11G3084	11:111384342:111384880:clu_55075	9:56832581	7.57e-08	trans
GH_A11G3106	11:111751658:111751770:clu_55117	12:71701329	1.82e-06	trans
GH_A11G3272	11:114528178:114528407:clu_55268	15:10179731	4.5e-07	trans
GH_A11G1159	11:11490985:11491214:clu_52003	13:106978546	5.72e-07	trans
GH_A11G3300	11:115079937:115080053:clu_55304	24:2679684	2.46e-07	trans
GH_A11G3300	11:115079937:115080053:clu_55304	24:2679686	1.15e-06	trans
GH_A11G3382	11:116586535:116588076:clu_55453	11:117002549	8.27e-09	cis
GH_A11G3382	11:116587819:116588076:clu_55453	11:116851954	4.18e-08	cis
GH_A11G3443	11:117655814:117656148:clu_55520	26:61634671	7.07e-07	trans
GH_A11G3474	11:117986106:117986189:clu_55554	11:117945849	2.92e-09	cis
GH_A11G3474	11:117986106:117986199:clu_55554	11:117945849	1.36e-09	cis
GH_A11G3506	11:118428729:118428830:clu_55615	26:64202898	5.96e-07	trans
GH_A11G3563	11:119281897:119282661:clu_55669	19:44145538	1.02e-06	trans
GH_A11G3657	11:120493696:120494184:clu_55765	24:70534188	2.26e-09	trans
GH_A11G3657	11:120493696:120494184:clu_55765	24:70534189	2.94e-08	trans
GH_A11G3657	11:120494219:120494898:clu_55765	24:70534188	1.89e-07	trans
GH_A11G3657	11:120494219:120494898:clu_55765	24:70534189	1.33e-06	trans
GH_A11G3671	11:120673606:120673790:clu_55778	21:21134370	5.88e-07	trans
GH_A11G3689	11:120844648:120844733:clu_55816	2:12883731	2.14e-06	trans
GH_A11G1316	11:14094688:14095297:clu_52331	3:57226290	2.25e-08	trans
GH_A11G1366	11:14848602:14848888:clu_52389	18:48049574	1.04e-07	trans
GH_A11G1396	11:15139291:15139679:clu_52451	4:17850748	1.69e-08	trans
GH_A11G1437	11:15619990:15620539:clu_52542	1:2690353	2.99e-07	trans
GH_A11G1491	11:16644934:16645039:clu_52603	8:37159623	1.02e-07	trans
GH_A11G1515	11:16980484:16981538:clu_52648	17:3205501	1.17e-06	trans
GH_A11G1515	11:16980595:16981538:clu_52648	17:3205501	1.01e-06	trans
GH_A11G1570	11:17885214:17885308:clu_52755	25:8609385	6.58e-07	trans
GH_A11G1577	11:17962402:17962527:clu_52767	20:58391983	3.78e-07	trans
GH_A11G0205	11:1824189:1824790:clu_50421	6:94783333	4.97e-07	trans
GH_A11G1590	11:18488053:18488896:clu_52786	11:18669002	6.06e-07	cis
GH_A11G1590	11:18488237:18488896:clu_52786	11:18245726	1.52e-06	cis
GH_A11G1590	11:18488304:18488896:clu_52786	11:18669002	4.44e-08	cis
GH_A11G0235	11:2008448:2008572:clu_50469	24:49502965	7.22e-07	trans
GH_A11G0235	11:2008448:2008572:clu_50469	24:49502966	9e-09	trans
GH_A11G0235	11:2008462:2008572:clu_50469	24:49502965	2.15e-06	trans
GH_A11G0235	11:2008462:2008572:clu_50469	24:49502966	2.12e-08	trans
GH_A11G0019	11:201685:202066:clu_50072	5:52328534	6.86e-07	trans
GH_A11G1720	11:21411188:21412370:clu_52978	25:4566996	2.31e-07	trans
GH_A11G1734	11:21698016:21698148:clu_52989	26:38081019	4.14e-07	trans
GH_A11G1750	11:21886371:21886723:clu_53022	20:32410980	8.06e-07	trans
GH_A11G1750	11:21886804:21887014:clu_53023	2:58083499	1.62e-06	trans
GH_A11G0250	11:2199610:2200642:clu_50485	24:12426694	1.06e-06	trans
GH_A11G0250	11:2199610:2200642:clu_50485	24:12426696	1.06e-06	trans
GH_A11G1801	11:22938577:22938836:clu_53121	6:63013403	2.09e-06	trans
GH_A11G1802	11:22957261:22957403:clu_53127	4:41474341	7.83e-09	trans
GH_A11G1856	11:24040260:24040514:clu_53214	18:61210218	8.19e-07	trans
GH_A11G1863	11:24185946:24186169:clu_53227	11:25012725	1.07e-08	cis
GH_A11G1863	11:24186064:24186169:clu_53227	11:25012724	3.03e-08	cis
GH_A11G1896	11:25025610:25026320:clu_53282	11:25012725	1.52e-12	cis
GH_A11G1929	11:25998781:25998920:clu_53346	24:66784710	1.34e-06	trans
GH_A11G1929	11:25998781:25998920:clu_53346	24:66784712	1.34e-06	trans
GH_A11G1943	11:26327739:26327839:clu_53366	1:109841425	1.08e-06	trans
GH_A11G1965	11:27552198:27552361:clu_53392	19:982469	1.11e-07	trans
GH_A11G1968	11:27636689:27636818:clu_53401	6:6645973	2.57e-07	trans
GH_A11G1968	11:27636689:27636846:clu_53401	8:21416091	2.99e-07	trans
GH_A11G0354	11:3093064:3093293:clu_50628	8:62822023	1.7e-06	trans
GH_A11G0355	11:3101402:3101713:clu_50632	23:32552947	1.47e-07	trans
GH_A11G0355	11:3101595:3101713:clu_50632	23:32552947	6.61e-08	trans
GH_A11G0359	11:3148910:3149058:clu_50644	7:36876831	1.93e-06	trans
GH_A11G2047	11:33980986:33981063:clu_53547	8:115743839	1.2e-11	trans
GH_A11G2047	11:33980986:33981066:clu_53547	8:115743839	8.69e-09	trans
GH_A11G0432	11:3771849:3772724:clu_50748	20:48314267	1.28e-06	trans
GH_A11G2073	11:37790590:37790682:clu_53604	6:67837558	4.13e-08	trans
GH_A11G0443	11:3855864:3857092:clu_50763	9:61499744	1.84e-10	trans
GH_A11G0443	11:3855986:3857092:clu_50763	9:61499744	6.39e-11	trans
GH_A11G0483	11:4205785:4205858:clu_50817	24:2087470	1.49e-06	trans
GH_A11G0483	11:4205785:4205858:clu_50817	24:2087472	1.49e-06	trans
GH_A11G2107	11:44111639:44111840:clu_53633	4:85933039	3.55e-07	trans
GH_A11G0048	11:454833:454941:clu_50157	23:53084403	4.89e-08	trans
GH_A11G0048	11:455194:455280:clu_50157	23:53084403	1.72e-07	trans
GH_A11G2164	11:50869100:50869192:clu_53708	8:67303858	5.6e-07	trans
GH_A11G2164	11:50869100:50869198:clu_53708	7:81390643	3.07e-07	trans
GH_A11G0579	11:5092389:5093190:clu_50935	23:63077719	8.49e-08	trans
GH_A11G2168	11:52236290:52236571:clu_53718	8:66066461	7.03e-07	trans
GH_A11G2168	11:52236290:52236599:clu_53718	8:109311238	8.03e-07	trans
GH_A11G2178	11:53530057:53530640:clu_53745	10:79717090	1.24e-06	trans
GH_A11G0607	11:5386949:5387486:clu_50972	13:78186212	1.19e-07	trans
GH_A11G0630	11:5625193:5625463:clu_51037	8:107600799	1.38e-07	trans
GH_A11G0649	11:5785044:5785162:clu_51073	2:15145609	1.58e-07	trans
GH_A11G0649	11:5785721:5785832:clu_51075	13:108787315	7.09e-08	trans
GH_A11G2265	11:59516322:59516496:clu_53836	6:28477844	1.14e-06	trans
GH_A11G2275	11:60007806:60007909:clu_53857	8:113550508	5.85e-07	trans
GH_A11G2275	11:60007806:60007932:clu_53857	8:107600799	6.48e-09	trans
GH_A11G0677	11:6039604:6039735:clu_51137	8:112937324	1.78e-06	trans
GH_A11G2309	11:62318359:62318682:clu_53880	25:45894388	2.08e-07	trans
GH_A11G0713	11:6323344:6323442:clu_51216	4:61135846	3.92e-07	trans
GH_A11G2353	11:63646882:63646989:clu_53955	19:4614307	6.44e-07	trans
GH_A11G0736	11:6565098:6565208:clu_51243	9:63373913	1.01e-09	trans
GH_A11G0007	11:66953:67050:clu_50034	6:84490422	3.25e-07	trans
GH_A11G0789	11:6992909:6992998:clu_51329	11:6993008	8.37e-08	cis
GH_A11G0864	11:7748148:7748377:clu_51494	6:35996	1.46e-06	trans
GH_A11G0864	11:7748268:7748377:clu_51494	6:35996	2.46e-07	trans
GH_A11G2425	11:78311295:78311785:clu_54053	6:84030746	6.31e-08	trans
GH_A11G0922	11:8161699:8162532:clu_51588	16:50809055	1.49e-06	trans
GH_A11G2447	11:81904324:81904437:clu_54073	24:70335359	1.25e-06	trans
GH_A11G2447	11:81904324:81904437:clu_54073	24:70335360	3.88e-07	trans
GH_A11G2447	11:81904678:81904828:clu_54073	1:103751370	3.97e-07	trans
GH_A11G2479	11:84690193:84690290:clu_54115	22:24062595	7.56e-08	trans
GH_A11G2539	11:91004445:91004572:clu_54207	11:91378187	1.31e-11	cis
GH_A11G2539	11:91004445:91004586:clu_54207	11:91378187	5.32e-12	cis
GH_A11G2542	11:91304000:91304166:clu_54215	11:91415997	7.09e-07	cis
GH_A11G1011	11:9239018:9239106:clu_51767	7:25440934	3.04e-07	trans
GH_A11G2573	11:93778084:93778182:clu_54268	11:93706772	6.46e-08	cis
GH_A11G2594	11:95549200:95549408:clu_54316	9:61843113	1.62e-10	trans
GH_A11G2594	11:95551731:95552536:clu_54316	13:4773374	7.93e-07	trans
GH_A11G2621	11:96828216:96828335:clu_54349	3:32523831	1.78e-06	trans
GH_A11G2621	11:96829554:96829816:clu_54351	9:70613956	3.96e-08	trans
GH_A11G1056	11:9979293:9979470:clu_51835	2:83938528	1.72e-07	trans
GH_A12G2175	12:100074701:100075049:clu_67703	6:43343137	1.01e-06	trans
GH_A12G0504	12:10019777:10020097:clu_65166	19:982469	1.12e-06	trans
GH_A12G0074	12:1004805:1004922:clu_64383	6:86532088	3.55e-07	trans
GH_A12G2218	12:100517850:100518502:clu_67805	11:18371752	4.08e-07	trans
GH_A12G2322	12:101537213:101537319:clu_67981	15:21428827	9.66e-07	trans
GH_A12G2371	12:102100031:102100122:clu_68089	13:66645206	2.96e-07	trans
GH_A12G2371	12:102100031:102100155:clu_68089	13:66645204	9.66e-07	trans
GH_A12G2390	12:102296924:102297053:clu_68104	8:115232486	1.71e-06	trans
GH_A12G2394	12:102350995:102351170:clu_68109	21:5596810	1.28e-06	trans
GH_A12G2414	12:102611310:102611876:clu_68122	16:16395926	4.35e-10	trans
GH_A12G2414	12:102611346:102611876:clu_68122	18:40004477	2.07e-06	trans
GH_A12G2428	12:102735248:102735419:clu_68151	7:14206463	9.99e-09	trans
GH_A12G2428	12:102735248:102735434:clu_68151	7:14206463	7.57e-08	trans
GH_A12G2484	12:103236960:103237146:clu_68248	24:9309184	3.46e-07	trans
GH_A12G2484	12:103236960:103237146:clu_68248	24:9309186	3.46e-07	trans
GH_A12G2484	12:103237008:103237146:clu_68248	24:9309184	1.14e-06	trans
GH_A12G2484	12:103237008:103237146:clu_68248	24:9309186	1.14e-06	trans
GH_A12G2502	12:103420196:103420301:clu_68289	6:78786233	3.71e-07	trans
GH_A12G2537	12:103885033:103885107:clu_68329	26:43898716	1.29e-06	trans
GH_A12G2561	12:104080774:104080962:clu_68363	7:47819696	1.86e-07	trans
GH_A12G2574	12:104146552:104146706:clu_68375	10:103048720	1.16e-06	trans
GH_A12G2616	12:104460025:104460096:clu_68449	22:15473168	1.34e-06	trans
GH_A12G2692	12:105064915:105065273:clu_68573	11:71103270	2.34e-08	trans
GH_A12G2692	12:105064915:105065513:clu_68573	10:71317643	3.01e-07	trans
GH_A12G2692	12:105065035:105065273:clu_68573	2:60534586	1.66e-06	trans
GH_A12G2692	12:105065272:105065390:clu_68573	4:5449987	2.52e-07	trans
GH_A12G2761	12:105727244:105727413:clu_68698	14:53750439	3.59e-07	trans
GH_A12G2769	12:105784447:105784894:clu_68723	7:90109889	5.77e-07	trans
GH_A12G2769	12:105784796:105784894:clu_68723	8:101810385	3.73e-07	trans
GH_A12G2816	12:106140638:106140705:clu_68777	14:4385400	6.53e-08	trans
GH_A12G2816	12:106140638:106140718:clu_68777	5:48182900	1.28e-08	trans
GH_A12G2826	12:106238782:106238902:clu_68793	19:55133816	3.56e-07	trans
GH_A12G2875	12:106660894:106660989:clu_68865	12:106924233	8.83e-07	cis
GH_A12G2881	12:106722084:106722997:clu_68868	24:46503032	9.19e-07	trans
GH_A12G2881	12:106722084:106722997:clu_68868	24:46503033	6.02e-07	trans
GH_A12G2890	12:106809853:106811817:clu_68872	9:71815075	2.55e-09	trans
GH_A12G2935	12:107209499:107210219:clu_68950	13:108786946	4.56e-07	trans
GH_A12G2951	12:107341228:107341310:clu_68924	23:22087056	1.37e-08	trans
GH_A12G2951	12:107341228:107341872:clu_68924	23:22087056	9.06e-09	trans
GH_A12G2962	12:107408076:107412767:clu_69013	6:110361961	9.8e-07	trans
GH_A12G0604	12:13366189:13366328:clu_65361	8:116178704	1.71e-08	trans
GH_A12G0643	12:14472409:14472512:clu_65408	8:31344034	3.25e-07	trans
GH_A12G0643	12:14472646:14472765:clu_65409	7:78683993	1.58e-06	trans
GH_A12G0643	12:14472657:14472765:clu_65409	7:78683993	2.57e-07	trans
GH_A12G0107	12:1484289:1484373:clu_64444	7:36877296	1.55e-06	trans
GH_A12G0107	12:1484289:1484488:clu_64444	7:36877296	6.83e-07	trans
GH_A12G0673	12:15841431:15841676:clu_65463	1:5540177	4.98e-07	trans
GH_A12G0115	12:1591849:1592520:clu_64454	5:108578398	2.12e-06	trans
GH_A12G0120	12:1651945:1652232:clu_64457	15:58368237	3.12e-07	trans
GH_A12G0680	12:16671456:16671558:clu_65475	1:48488685	1.56e-06	trans
GH_A12G0723	12:20400073:20400208:clu_65531	7:87454977	1.88e-06	trans
GH_A12G0163	12:2296564:2297040:clu_64562	3:96890485	8.22e-08	trans
GH_A12G0163	12:2296564:2297118:clu_64562	3:96057884	2.53e-07	trans
GH_A12G0163	12:2297176:2297259:clu_64561	3:97472591	1.6e-06	trans
GH_A12G0197	12:2768197:2768708:clu_64637	9:22248641	4.97e-08	trans
GH_A12G0819	12:32003674:32003807:clu_65668	19:27526121	2.11e-06	trans
GH_A12G0819	12:32003674:32003944:clu_65668	1:15182921	1.72e-06	trans
GH_A12G0003	12:33078:33219:clu_64225	15:10893113	5.86e-07	trans
GH_A12G0249	12:3547321:3547578:clu_64699	9:44859063	1.45e-06	trans
GH_A12G0259	12:3714878:3715629:clu_64717	19:57686326	2e-06	trans
GH_A12G0262	12:3813422:3813531:clu_64724	25:2495166	2.38e-09	trans
GH_A12G0262	12:3813422:3813536:clu_64724	25:2495166	1.01e-07	trans
GH_A12G0271	12:4002233:4004049:clu_64739	8:61437652	1.05e-07	trans
GH_A12G0003	12:43380:45848:clu_64213	9:12205750	1.02e-09	trans
GH_A12G0290	12:4476348:4477448:clu_64756	19:64582453	1.42e-06	trans
GH_A12G0305	12:4789366:4789445:clu_64776	11:105112848	6.56e-07	trans
GH_A12G0957	12:52284334:52284506:clu_65844	15:53356826	9.1e-07	trans
GH_A12G0957	12:52285604:52285683:clu_65846	9:70345935	3.78e-10	trans
GH_A12G0347	12:5863304:5866602:clu_64825	7:67637564	5.65e-07	trans
GH_A12G0350	12:5925452:5925637:clu_64836	1:20272755	3.33e-08	trans
GH_A12G0350	12:5925456:5925637:clu_64836	1:20272755	5.5e-08	trans
GH_A12G1011	12:62405849:62405962:clu_65907	24:64803828	1.42e-06	trans
GH_A12G1011	12:62405849:62405962:clu_65907	24:64803829	1.42e-06	trans
GH_A12G0366	12:6324276:6324545:clu_64862	25:4567053	1.85e-06	trans
GH_A12G0044	12:651280:651422:clu_64330	10:74548978	8.02e-07	trans
GH_A12G0405	12:7170445:7170783:clu_64935	6:122495560	9.47e-07	trans
GH_A12G0051	12:725112:725581:clu_64344	9:648529	3.61e-07	trans
GH_A12G0420	12:7528547:7528894:clu_64975	1:107730380	1.35e-06	trans
GH_A12G0420	12:7528800:7528894:clu_64975	1:107730380	2.03e-06	trans
GH_A12G1163	12:78677172:78677888:clu_66067	9:70345935	1.67e-07	trans
GH_A12G1163	12:78678793:78683143:clu_66068	12:78961892	6.01e-08	cis
GH_A12G1163	12:78678872:78683143:clu_66068	12:78962840	1.24e-11	cis
GH_A12G1163	12:78682269:78683143:clu_66068	12:78962840	2.44e-08	cis
GH_A12G1198	12:79337662:79337798:clu_66135	12:79319393	6.91e-10	cis
GH_A12G1198	12:79337717:79337798:clu_66135	12:79319393	2.78e-07	cis
GH_A12G0437	12:8034045:8035230:clu_65002	8:84212255	7.61e-07	trans
GH_A12G0441	12:8158655:8159097:clu_65011	13:100044320	1.29e-06	trans
GH_A12G1308	12:81787415:81788190:clu_66288	10:111794379	9.28e-07	trans
GH_A12G1308	12:81787428:81788190:clu_66288	10:111794379	1.82e-06	trans
GH_A12G0062	12:823347:823463:clu_64364	6:59311443	1.01e-06	trans
GH_A12G1337	12:82793866:82793944:clu_66315	7:35645565	3.13e-07	trans
GH_A12G0445	12:8282099:8282244:clu_65036	4:74331272	2.12e-06	trans
GH_A12G0445	12:8282099:8282284:clu_65036	25:39635442	2.23e-07	trans
GH_A12G1413	12:84359575:84359674:clu_66428	12:84434460	6.54e-13	cis
GH_A12G1413	12:84359734:84359820:clu_66428	12:84434460	2.31e-12	cis
GH_A12G1413	12:84361467:84361664:clu_66431	12:84434460	8.2e-09	cis
GH_A12G1413	12:84361474:84361664:clu_66431	12:84434460	8.56e-11	cis
GH_A12G1516	12:86116468:86116674:clu_66583	1:117356569	2.83e-07	trans
GH_A12G1541	12:86475459:86475574:clu_66605	21:16585874	4.45e-07	trans
GH_A12G1578	12:87264067:87264157:clu_66652	15:47852299	5.56e-08	trans
GH_A12G1582	12:87523312:87524762:clu_66673	6:12880173	1.63e-06	trans
GH_A12G1583	12:87528330:87528431:clu_66675	12:87505135	2.62e-07	cis
GH_A12G1583	12:87528330:87528444:clu_66675	12:87505135	1.1e-08	cis
GH_A12G1583	12:87528661:87528812:clu_66675	23:53084211	1.03e-06	trans
GH_A12G1600	12:87996667:87998919:clu_66702	12:87662322	4.97e-09	cis
GH_A12G1600	12:87996924:87998919:clu_66702	12:87662322	9.22e-09	cis
GH_A12G1650	12:89719619:89723688:clu_66790	21:15408652	2.08e-06	trans
GH_A12G1726	12:91963578:91963684:clu_66909	14:53751464	2.08e-06	trans
GH_A12G1753	12:92521274:92521844:clu_66969	8:72842514	3.89e-07	trans
GH_A12G1760	12:92669436:92669891:clu_66980	5:37488546	1.99e-06	trans
GH_A12G1760	12:92669682:92669891:clu_66980	10:101624430	3.47e-08	trans
GH_A12G1789	12:93193655:93193816:clu_67041	18:35506636	5.72e-07	trans
GH_A12G1789	12:93195729:93195812:clu_67043	3:7490201	8.66e-07	trans
GH_A12G1809	12:93436554:93436653:clu_67095	9:8169749	1.11e-06	trans
GH_A12G1860	12:94268756:94269332:clu_67172	14:63990747	1.71e-06	trans
GH_A12G1874	12:94639492:94640037:clu_67200	25:7653755	5.79e-07	trans
GH_A12G2005	12:97445656:97445878:clu_67414	12:97315176	2.16e-08	cis
GH_A12G2005	12:97445656:97446480:clu_67414	12:97315176	9.47e-08	cis
GH_A12G2085	12:98531714:98531813:clu_67563	1:5540177	1.03e-06	trans
GH_A12G2096	12:98672217:98672410:clu_67576	12:98720967	2.74e-08	cis
GH_A12G2096	12:98672217:98672824:clu_67576	12:98720969	7.82e-08	cis
GH_A13G0544	13:10033164:10033265:clu_60900	21:36939733	1.18e-06	trans
GH_A13G0544	13:10033164:10033280:clu_60900	13:11006582	5.08e-07	cis
GH_A13G1893	13:101050634:101050804:clu_63000	13:100945894	1.05e-08	cis
GH_A13G1894	13:101056640:101056755:clu_63008	13:100866277	3.45e-07	cis
GH_A13G1898	13:101128716:101129213:clu_63028	13:101200732	6.84e-11	cis
GH_A13G1898	13:101128716:101129449:clu_63028	19:4613144	4.09e-07	trans
GH_A13G1994	13:103110767:103111183:clu_63149	22:32313159	2.06e-06	trans
GH_A13G2041	13:103726893:103726984:clu_63236	13:103941139	2.08e-07	cis
GH_A13G2115	13:104969410:104969682:clu_63368	13:104953392	3.72e-09	cis
GH_A13G2115	13:104969410:104969784:clu_63368	13:104953392	3.02e-08	cis
GH_A13G2128	13:105072312:105072462:clu_63382	10:32224910	4.8e-07	trans
GH_A13G2146	13:105293809:105294591:clu_63402	16:41143884	4.57e-08	trans
GH_A13G2158	13:105409318:105409435:clu_63423	13:105444599	3.41e-07	cis
GH_A13G2158	13:105409385:105409473:clu_63423	13:105444599	7.14e-08	cis
GH_A13G2158	13:105409780:105410020:clu_63424	8:110106955	7.62e-07	trans
GH_A13G2160	13:105428672:105428953:clu_63437	13:105444598	3.84e-14	cis
GH_A13G2180	13:105602051:105603972:clu_63467	13:105600709	8.51e-08	cis
GH_A13G2257	13:106330235:106330366:clu_63590	8:21195980	9.75e-10	trans
GH_A13G2257	13:106330235:106330393:clu_63590	8:21195980	2.76e-08	trans
GH_A13G2374	13:108167421:108167496:clu_63773	14:44665983	4.23e-11	trans
GH_A13G2374	13:108167421:108167518:clu_63773	14:44665983	4.82e-11	trans
GH_A13G2374	13:108169134:108169213:clu_63775	2:49395627	3.52e-07	trans
GH_A13G2496	13:109231632:109231772:clu_63962	9:61926283	9.17e-11	trans
GH_A13G2496	13:109231632:109232086:clu_63962	9:64607157	9.35e-08	trans
GH_A13G2528	13:109512893:109513155:clu_64025	3:16303560	1.45e-08	trans
GH_A13G2528	13:109513072:109513155:clu_64025	3:16303560	5.27e-09	trans
GH_A13G2604	13:110104659:110104765:clu_64125	8:18515249	1.09e-06	trans
GH_A13G2640	13:110305530:110306414:clu_64181	4:82238933	8.78e-08	trans
GH_A13G0710	13:14956688:14956798:clu_61177	13:15092250	5.82e-09	cis
GH_A13G0710	13:14956688:14956799:clu_61177	13:15092250	2.84e-08	cis
GH_A13G0141	13:1535944:1536176:clu_60323	2:28222741	3.05e-07	trans
GH_A13G0732	13:15529692:15530837:clu_61209	8:41649165	1.52e-06	trans
GH_A13G0185	13:1971943:1972033:clu_60373	8:47525613	1.38e-08	trans
GH_A13G0195	13:2088608:2088727:clu_60377	6:23379910	1.32e-06	trans
GH_A13G0829	13:22259090:22259185:clu_61323	9:71816443	1.98e-09	trans
GH_A13G0829	13:22259090:22259212:clu_61323	9:71816443	3.43e-10	trans
GH_A13G0830	13:22357712:22357771:clu_61324	9:71816443	1.45e-06	trans
GH_A13G0830	13:22357712:22357773:clu_61324	9:82411311	2.86e-08	trans
GH_A13G0228	13:2488502:2488600:clu_60413	8:39165328	1.97e-06	trans
GH_A13G0028	13:294550:294749:clu_60185	2:11836981	4.37e-09	trans
GH_A13G0265	13:3015663:3015761:clu_60462	12:43496238	1.55e-06	trans
GH_A13G0265	13:3015663:3015798:clu_60462	12:43496191	9.73e-08	trans
GH_A13G0896	13:31465073:31465330:clu_61395	2:66833838	1.88e-07	trans
GH_A13G0305	13:3496683:3496902:clu_60529	3:56603247	4.69e-08	trans
GH_A13G0367	13:4220962:4222724:clu_60590	10:79717090	2.28e-07	trans
GH_A13G0974	13:42631598:42631770:clu_61474	26:61522072	4.02e-07	trans
GH_A13G0995	13:43985085:43985278:clu_61500	6:106904130	3.55e-07	trans
GH_A13G0391	13:4740655:4740734:clu_60676	11:95251436	8.27e-07	trans
GH_A13G1034	13:47585427:47586117:clu_61563	19:6382139	1.67e-06	trans
GH_A13G0421	13:5179435:5179557:clu_60720	21:29667885	2.07e-07	trans
GH_A13G0421	13:5179442:5179557:clu_60720	21:29667885	1.11e-06	trans
GH_A13G0434	13:5309887:5309965:clu_60743	4:20473035	1.86e-06	trans
GH_A13G0447	13:5482049:5482395:clu_60762	13:5499505	6.85e-09	cis
GH_A13G0447	13:5482049:5482620:clu_60762	13:5499505	3.92e-13	cis
GH_A13G0447	13:5482528:5482620:clu_60762	13:5499505	2.39e-10	cis
GH_A13G1105	13:56281993:56282705:clu_61677	1:5017558	1.63e-08	trans
GH_A13G0060	13:575209:575310:clu_60231	9:67648354	9.71e-11	trans
GH_A13G0474	13:6006042:6006298:clu_60800	25:5957002	5.8e-08	trans
GH_A13G0474	13:6006192:6006298:clu_60800	9:43580809	1.98e-07	trans
GH_A13G1160	13:66486251:66486490:clu_61742	12:7969572	5.43e-07	trans
GH_A13G0517	13:6786054:6786972:clu_60844	13:6941180	1.02e-13	cis
GH_A13G0517	13:6786054:6789382:clu_60844	13:6941180	1.01e-09	cis
GH_A13G0517	13:6786061:6789382:clu_60844	13:6941180	4.47e-12	cis
GH_A13G0517	13:6787048:6789382:clu_60844	13:6941180	1.47e-14	cis
GH_A13G1250	13:73208866:73209250:clu_61884	26:37735908	6.6e-09	trans
GH_A13G1250	13:73208866:73210907:clu_61884	26:37735908	5.77e-10	trans
GH_A13G1250	13:73209339:73210907:clu_61884	26:37735908	1.32e-09	trans
GH_A13G1251	13:73233836:73234563:clu_61891	26:37735909	1.04e-06	trans
GH_A13G1343	13:80205535:80205897:clu_62078	6:126483671	1.92e-07	trans
GH_A13G1359	13:80617318:80617421:clu_62105	26:40405071	2.53e-11	trans
GH_A13G1359	13:80617322:80617421:clu_62105	26:40405071	5.47e-11	trans
GH_A13G1384	13:82086413:82087046:clu_62154	13:82187102	2.69e-07	cis
GH_A13G1390	13:82683066:82683229:clu_62181	8:57218844	5.37e-07	trans
GH_A13G1390	13:82683066:82683360:clu_62181	13:83124202	4.34e-07	cis
GH_A13G1413	13:85305170:85306229:clu_62221	13:85392259	1.07e-09	cis
GH_A13G1413	13:85305170:85306650:clu_62221	13:85392259	7.82e-10	cis
GH_A13G1439	13:86828100:86829024:clu_62263	7:86019109	5.67e-08	trans
GH_A13G1439	13:86828100:86829027:clu_62263	9:8487141	7.91e-07	trans
GH_A13G1456	13:88796123:88798384:clu_62295	11:56668015	1.11e-07	trans
GH_A13G1503	13:90529263:90529991:clu_62370	13:90574396	2.38e-07	cis
GH_A13G1503	13:90530238:90531826:clu_62370	13:90574396	3.18e-07	cis
GH_A13G0090	13:909648:910228:clu_60265	7:79613579	3.23e-08	trans
GH_A13G1538	13:91468876:91468978:clu_62443	13:91805514	7.4e-09	cis
GH_A13G1538	13:91468876:91469139:clu_62443	13:91805514	1.27e-09	cis
GH_A13G1542	13:91535099:91535538:clu_62456	5:51330713	1.95e-06	trans
GH_A13G1553	13:92074115:92074668:clu_62490	13:92019393	4.03e-08	cis
GH_A13G1553	13:92074572:92074668:clu_62490	13:92019393	9.9e-09	cis
GH_A13G1556	13:92116795:92117598:clu_62498	25:21074305	8.07e-07	trans
GH_A13G1656	13:95031333:95031793:clu_62620	2:76218680	1.13e-07	trans
GH_A13G1683	13:95562891:95562989:clu_62652	7:81511947	1.48e-07	trans
GH_A13G1819	13:98842066:98842157:clu_62870	19:45234311	6.52e-07	trans
GH_A13G0540	13:9891713:9891779:clu_60889	4:32947281	6.41e-07	trans
GH_A13G0305	13:3496290:3496384:clu_60529	3:56603247	2.13e-06	trans
GH_D01G0135	14:1018208:1018748:clu_73209	25:33765231	5.87e-07	trans
GH_D01G0135	14:1018969:1019045:clu_73210	8:102482551	1.44e-07	trans
GH_D01G0135	14:1018969:1019972:clu_73210	10:23144126	6.15e-08	trans
GH_D01G0828	14:10704908:10705077:clu_74057	14:10715298	4.16e-10	cis
GH_D01G0851	14:10981613:10981891:clu_74092	10:22750704	8.43e-07	trans
GH_D01G0851	14:10981792:10981891:clu_74092	16:31160026	1.74e-07	trans
GH_D01G0878	14:11388386:11388462:clu_74118	6:118608968	7.34e-07	trans
GH_D01G0018	14:119259:119646:clu_73018	9:51689933	1.52e-06	trans
GH_D01G0018	14:119259:120057:clu_73018	21:63157010	9.29e-07	trans
GH_D01G1021	14:14833138:14833744:clu_74358	10:59061507	9.69e-07	trans
GH_D01G1037	14:15118597:15118807:clu_74391	9:22248642	4.56e-12	trans
GH_D01G1037	14:15118603:15118807:clu_74391	9:22248642	2.48e-10	trans
GH_D01G1097	14:16147248:16147344:clu_74524	18:58678499	3.03e-07	trans
GH_D01G1119	14:16548530:16548924:clu_74569	26:47827954	2.17e-06	trans
GH_D01G0230	14:1847724:1848057:clu_73330	8:125005384	1.16e-07	trans
GH_D01G0230	14:1847724:1848070:clu_73330	8:125005384	1.35e-06	trans
GH_D01G0239	14:1923273:1923349:clu_73349	7:92751126	9.3e-07	trans
GH_D01G0239	14:1923276:1923349:clu_73349	7:92751126	1.25e-06	trans
GH_D01G1224	14:19377725:19377950:clu_74720	13:12783560	1.61e-06	trans
GH_D01G1224	14:19377725:19378427:clu_74720	15:65430112	3.88e-07	trans
GH_D01G1231	14:19530929:19531037:clu_74725	2:58725420	6.47e-07	trans
GH_D01G1279	14:21691132:21691437:clu_74793	10:74670752	1.22e-06	trans
GH_D01G1289	14:22132260:22132427:clu_74812	6:21247971	5.17e-07	trans
GH_D01G0278	14:2247067:2247179:clu_73413	14:2341018	7.86e-07	cis
GH_D01G0278	14:2247082:2247179:clu_73413	14:2332533	1.6e-06	cis
GH_D01G1313	14:22979630:22980666:clu_74868	8:6277654	7.38e-08	trans
GH_D01G1313	14:22979630:22981043:clu_74868	10:104057063	1.42e-08	trans
GH_D01G1313	14:22980799:22981043:clu_74868	26:49912268	1.76e-07	trans
GH_D01G0294	14:2385940:2386708:clu_73431	21:46675281	9.63e-08	trans
GH_D01G0294	14:2386310:2386708:clu_73431	21:46675281	3.61e-07	trans
GH_D01G1367	14:25591696:25591763:clu_74965	9:65358799	9.11e-07	trans
GH_D01G0042	14:304981:305433:clu_73065	5:40445313	7.06e-07	trans
GH_D01G0387	14:3635742:3635866:clu_73530	9:648529	4.48e-09	trans
GH_D01G0387	14:3635769:3635866:clu_73530	9:648529	1.65e-08	trans
GH_D01G1577	14:40001159:40001470:clu_75266	25:20303004	8.68e-07	trans
GH_D01G1577	14:40001203:40001470:clu_75266	25:20303004	1.17e-08	trans
GH_D01G1647	14:44080047:44081442:clu_75351	25:23565887	7.2e-07	trans
GH_D01G1647	14:44080047:44081445:clu_75351	25:20303121	6.02e-07	trans
GH_D01G0460	14:4753467:4754924:clu_73604	23:60004376	2.16e-07	trans
GH_D01G0461	14:4759681:4759792:clu_73607	25:7651560	1.15e-06	trans
GH_D01G0485	14:5109398:5110121:clu_73641	16:34711235	7.69e-07	trans
GH_D01G1804	14:51269184:51269469:clu_75640	3:12103676	5.41e-07	trans
GH_D01G1837	14:52653958:52654376:clu_75686	11:81554669	3.78e-07	trans
GH_D01G1845	14:52846048:52846128:clu_75690	20:44342636	1.37e-06	trans
GH_D01G1862	14:53507746:53508141:clu_75730	26:60624397	1.66e-06	trans
GH_D01G1876	14:53878690:53878814:clu_75749	3:32523573	1.05e-06	trans
GH_D01G1930	14:55616668:55616769:clu_75807	8:107601190	3.49e-10	trans
GH_D01G1930	14:55616668:55616786:clu_75807	8:107601189	5.68e-13	trans
GH_D01G1931	14:55618654:55618981:clu_75809	7:38840493	1.25e-06	trans
GH_D01G1958	14:56192604:56192713:clu_75856	13:5454089	1.81e-06	trans
GH_D01G2045	14:57734986:57735066:clu_76007	23:65092028	7.33e-08	trans
GH_D01G2045	14:57734986:57736359:clu_76007	23:65092028	4.18e-07	trans
GH_D01G2156	14:59540255:59540316:clu_76158	8:66941148	1.32e-06	trans
GH_D01G2171	14:59746210:59746290:clu_76178	15:60262721	1.98e-07	trans
GH_D01G2179	14:59979324:59981890:clu_76185	24:46503917	9.41e-08	trans
GH_D01G2179	14:59979324:59981890:clu_76185	24:46503918	2.17e-07	trans
GH_D01G0539	14:6048388:6048981:clu_73697	15:37084893	1.27e-06	trans
GH_D01G2383	14:62905651:62905764:clu_76491	18:54530621	5.08e-08	trans
GH_D01G2392	14:63007315:63007409:clu_76502	7:95162382	4.65e-07	trans
GH_D01G2404	14:63159527:63159713:clu_76519	8:116205394	3.82e-07	trans
GH_D01G2432	14:63405717:63406742:clu_76565	21:15408652	1.22e-06	trans
GH_D01G0588	14:6628890:6628989:clu_73754	13:75125159	7.84e-07	trans
GH_D01G0739	14:9584687:9584790:clu_73939	8:13022909	2.45e-07	trans
GH_D01G0739	14:9584687:9585226:clu_73939	8:13022909	5.55e-08	trans
GH_D02G0716	15:10004319:10004567:clu_70080	15:10678256	1.75e-08	cis
GH_D02G0729	15:10371174:10372082:clu_70093	8:29234864	1.52e-06	trans
GH_D02G0732	15:10481553:10481641:clu_70101	15:10553492	4.69e-09	cis
GH_D02G0732	15:10481553:10481665:clu_70101	15:10553492	4.61e-09	cis
GH_D02G0733	15:10492494:10493894:clu_70103	2:73894193	4.3e-07	trans
GH_D02G0740	15:10653523:10653784:clu_70110	9:17584756	8.02e-07	trans
GH_D02G0119	15:1086751:1086862:clu_69225	23:61943397	2.75e-08	trans
GH_D02G0119	15:1086751:1086882:clu_69225	23:61943397	3.31e-07	trans
GH_D02G0123	15:1203799:1204436:clu_69230	20:49821912	1.24e-08	trans
GH_D02G0123	15:1207983:1208100:clu_69232	3:13319790	3.53e-08	trans
GH_D02G0125	15:1220156:1224401:clu_69230	20:49821914	3.08e-08	trans
GH_D02G0127	15:1250211:1250583:clu_69243	24:18266219	5.91e-07	trans
GH_D02G0127	15:1250211:1250583:clu_69243	24:18266220	3.74e-07	trans
GH_D02G0127	15:1250211:1250583:clu_69243	24:18266221	1.07e-07	trans
GH_D02G0127	15:1250775:1251408:clu_69243	24:18266219	1.43e-07	trans
GH_D02G0127	15:1250775:1251408:clu_69243	24:18266220	1.56e-07	trans
GH_D02G0127	15:1250775:1251408:clu_69243	24:18266221	2.97e-08	trans
GH_D02G0129	15:1269548:1270373:clu_69252	25:3283532	1.16e-06	trans
GH_D02G0847	15:13791263:13791643:clu_70257	22:34676740	6.57e-07	trans
GH_D02G0847	15:13791263:13791907:clu_70257	22:34676740	2.86e-07	trans
GH_D02G0148	15:1426137:1426533:clu_69285	15:1640034	3.78e-07	cis
GH_D02G0148	15:1426662:1426868:clu_69285	15:1640034	1.01e-06	cis
GH_D02G0150	15:1486515:1486936:clu_69291	21:20999250	8.47e-07	trans
GH_D02G0908	15:16455552:16455640:clu_70360	12:27820277	5.2e-07	trans
GH_D02G0908	15:16455552:16455644:clu_70360	12:27820277	4.57e-07	trans
GH_D02G0170	15:1792591:1794143:clu_69328	11:80826831	2.11e-06	trans
GH_D02G0983	15:20803818:20804020:clu_70445	4:52319467	1.21e-06	trans
GH_D02G0983	15:20804510:20804780:clu_70446	6:108907192	1.76e-06	trans
GH_D02G0236	15:2585433:2585895:clu_69377	15:3349698	1.72e-06	cis
GH_D02G1080	15:25948692:25948773:clu_70609	10:114272156	7.26e-08	trans
GH_D02G1080	15:25948692:25948788:clu_70609	10:114272156	6.47e-07	trans
GH_D02G1083	15:26107569:26108575:clu_70616	17:46638446	6.79e-07	trans
GH_D02G1114	15:27605789:27605919:clu_70678	16:45206762	4.73e-08	trans
GH_D02G0258	15:2794487:2794579:clu_69396	6:8041951	1.35e-07	trans
GH_D02G1166	15:30399121:30399650:clu_70772	25:4567036	1.42e-06	trans
GH_D02G1169	15:30479913:30480462:clu_70775	2:35068656	1.29e-07	trans
GH_D02G0269	15:3382055:3382733:clu_69420	22:37909377	3.08e-08	trans
GH_D02G0269	15:3382055:3383364:clu_69420	22:37909377	1.88e-08	trans
GH_D02G1252	15:37359026:37359365:clu_70910	25:6297575	2.01e-07	trans
GH_D02G0288	15:3757989:3758140:clu_69438	12:32266598	8.11e-07	trans
GH_D02G0288	15:3760065:3760426:clu_69442	15:3798131	2.29e-09	cis
GH_D02G0288	15:3760319:3760426:clu_69442	15:3825322	1.63e-06	cis
GH_D02G0289	15:3768825:3768924:clu_69437	15:3798131	5.09e-07	cis
GH_D02G0301	15:3910550:3912246:clu_69459	10:114272158	2.52e-07	trans
GH_D02G0056	15:415720:415795:clu_69126	21:2903838	1.94e-07	trans
GH_D02G0056	15:415720:415798:clu_69126	21:2903838	1.56e-07	trans
GH_D02G1371	15:43768457:43768964:clu_71133	17:17561868	6.36e-07	trans
GH_D02G1389	15:44448917:44449060:clu_71158	8:61224071	4.37e-07	trans
GH_D02G1404	15:44615433:44615523:clu_71169	10:110824510	3.79e-07	trans
GH_D02G1406	15:44637258:44637397:clu_71171	2:65841530	4e-07	trans
GH_D02G1417	15:44934828:44934937:clu_71174	23:25325884	2.46e-08	trans
GH_D02G1475	15:47584929:47585315:clu_71296	15:47192832	2.2e-08	cis
GH_D02G1475	15:47584929:47585665:clu_71296	3:71085047	1.2e-08	trans
GH_D02G0418	15:5252562:5252693:clu_69601	3:54190961	1.2e-08	trans
GH_D02G0418	15:5252610:5252693:clu_69601	3:54190963	1.63e-07	trans
GH_D02G0430	15:5422680:5422966:clu_69616	24:3124025	1.07e-06	trans
GH_D02G0430	15:5422680:5422966:clu_69616	24:3124027	4.34e-07	trans
GH_D02G0430	15:5423525:5423615:clu_69616	24:3124025	7.72e-07	trans
GH_D02G0430	15:5423525:5423615:clu_69616	24:3124027	1.15e-06	trans
GH_D02G1654	15:55613791:55613911:clu_71598	15:55768131	7.95e-07	cis
GH_D02G1654	15:55613791:55614069:clu_71598	15:55819942	7.39e-07	cis
GH_D02G1654	15:55613791:55614101:clu_71598	15:55768131	1.31e-07	cis
GH_D02G1658	15:55704588:55704678:clu_71608	15:55754702	6.55e-10	cis
GH_D02G1658	15:55704588:55704692:clu_71608	15:55754702	4.45e-08	cis
GH_D02G1670	15:56014774:56014906:clu_71640	13:76048429	9.64e-08	trans
GH_D02G1678	15:56148287:56150092:clu_71659	1:48467032	1.2e-06	trans
GH_D02G1691	15:56470574:56470707:clu_71680	1:109871526	1.41e-06	trans
GH_D02G1776	15:59208168:59208711:clu_71793	3:99403073	4.6e-07	trans
GH_D02G1776	15:59208168:59209787:clu_71793	3:99403073	1.66e-07	trans
GH_D02G1776	15:59208812:59209787:clu_71793	15:59091613	1.1e-09	cis
GH_D02G1896	15:62356772:62356854:clu_72015	15:62249950	1.69e-17	cis
GH_D02G1896	15:62356980:62357407:clu_72015	15:62249950	5.99e-15	cis
GH_D02G1908	15:62603246:62603860:clu_72037	4:68403897	1.32e-06	trans
GH_D02G1908	15:62611729:62611811:clu_72044	21:44335659	7.89e-08	trans
GH_D02G1946	15:63179318:63179414:clu_72105	26:7913889	3.15e-08	trans
GH_D02G1956	15:63294094:63298400:clu_72117	24:55620342	2.1e-07	trans
GH_D02G1956	15:63294094:63298400:clu_72117	24:55620343	2.44e-07	trans
GH_D02G1962	15:63375006:63375076:clu_72129	15:63400109	7.41e-07	cis
GH_D02G1962	15:63375006:63375580:clu_72129	15:63400109	1.03e-08	cis
GH_D02G1962	15:63375689:63376169:clu_72130	15:63400111	1.85e-07	cis
GH_D02G2040	15:64583964:64585690:clu_72195	11:53803163	6.07e-08	trans
GH_D02G2044	15:64633549:64633654:clu_72204	26:53434159	9.03e-07	trans
GH_D02G2182	15:66358047:66358152:clu_72423	11:9552492	2.14e-06	trans
GH_D02G2182	15:66359339:66359705:clu_72426	25:52635406	9.87e-07	trans
GH_D02G2182	15:66359344:66359705:clu_72426	18:33725385	2.09e-07	trans
GH_D02G2213	15:66769261:66769532:clu_72486	21:15408652	1.09e-09	trans
GH_D02G2227	15:66912882:66913238:clu_72499	3:90407600	2.27e-07	trans
GH_D02G2238	15:67006188:67007173:clu_72520	15:66439662	1.09e-06	cis
GH_D02G2250	15:67124716:67125318:clu_72535	8:74490145	1.06e-06	trans
GH_D02G2316	15:67654048:67654146:clu_72607	7:49620304	1.86e-06	trans
GH_D02G2316	15:67654055:67654146:clu_72607	9:72460081	5.31e-07	trans
GH_D02G2345	15:67903664:67903948:clu_72645	19:37758629	4.29e-07	trans
GH_D02G2351	15:67962725:67963258:clu_72659	7:39550550	1.06e-07	trans
GH_D02G2465	15:68881002:68883081:clu_72802	10:114272156	2.39e-07	trans
GH_D02G2467	15:68903883:68904053:clu_72810	8:107600799	5.36e-10	trans
GH_D02G2467	15:68903883:68904065:clu_72810	8:107600799	7.49e-10	trans
GH_D02G2468	15:68913480:68913600:clu_72818	13:84771129	1.03e-07	trans
GH_D02G2501	15:69085330:69085461:clu_72843	15:69098568	6.7e-07	cis
GH_D02G2569	15:69463112:69463270:clu_72915	6:120745489	5.65e-07	trans
GH_D02G0086	15:696981:697497:clu_69176	11:42591522	1.3e-06	trans
GH_D02G0086	15:697604:697727:clu_69177	8:100955583	9.52e-07	trans
GH_D02G0577	15:7421380:7422407:clu_69783	8:57956615	2.99e-07	trans
GH_D02G0577	15:7421380:7424185:clu_69783	7:19262151	1.02e-08	trans
GH_D02G0604	15:7718108:7718186:clu_69829	1:43042666	3.14e-07	trans
GH_D02G0615	15:7863590:7863827:clu_69851	23:27627407	2.1e-06	trans
GH_D02G0626	15:8097830:8098011:clu_69883	20:18986225	7.96e-08	trans
GH_D02G0626	15:8097830:8098016:clu_69883	20:18986225	1.64e-06	trans
GH_D02G0643	15:8427948:8428075:clu_69926	9:37988599	1.14e-06	trans
GH_D02G0645	15:8450865:8451201:clu_69939	15:8303132	1.1e-07	cis
GH_D02G0645	15:8451335:8451714:clu_69939	15:8311453	1.37e-07	cis
GH_D02G0106	15:879457:879887:clu_69200	18:61325979	2.09e-08	trans
GH_D02G0110	15:911222:911357:clu_69201	15:914324	1.95e-07	cis
GH_D02G0110	15:911468:912638:clu_69199	18:61325979	3.66e-07	trans
GH_D02G0117	15:963237:963669:clu_69212	23:2206353	2.02e-06	trans
GH_D02G0118	15:974226:974333:clu_69218	6:54022199	2.75e-07	trans
GH_D03G0155	16:1134860:1135603:clu_80236	5:41885967	4.58e-07	trans
GH_D03G0155	16:1135494:1135603:clu_80236	5:41885965	1.74e-06	tran
GH_D03G0161	16:1191696:1192537:clu_80239	16:1253804	3.26e-07	cis
GH_D03G0645	16:12492576:12492788:clu_80861	24:8959614	1.35e-06	trans
GH_D03G0645	16:12492576:12492788:clu_80861	24:8959615	1.35e-06	trans
GH_D03G0663	16:15457195:15462177:clu_80898	6:78786157	2.02e-07	trans
GH_D03G0194	16:1607506:1607583:clu_80278	11:26268212	1.33e-06	trans
GH_D03G0020	16:164811:165031:clu_79994	23:43192404	6.41e-08	trans
GH_D03G0684	16:17780700:17780867:clu_80922	21:58541232	1.81e-06	trans
GH_D03G0766	16:22282660:22282748:clu_81056	9:22409196	2.24e-08	trans
GH_D03G0791	16:23592553:23592717:clu_81099	12:78226416	4.17e-07	trans
GH_D03G0266	16:2536105:2536500:clu_80338	3:52434992	1.03e-06	trans
GH_D03G0889	16:31731952:31732294:clu_81253	10:99554751	1.1e-07	trans
GH_D03G0982	16:34876401:34876794:clu_81363	14:53750263	1.37e-06	trans
GH_D03G0994	16:35382668:35382822:clu_81375	20:46778482	6.26e-07	trans
GH_D03G1000	16:35481132:35481795:clu_81391	22:32313159	7.95e-07	trans
GH_D03G1027	16:36688485:36688678:clu_81441	24:66819637	6.37e-07	trans
GH_D03G1027	16:36688485:36688678:clu_81441	24:66819638	6.37e-07	trans
GH_D03G1103	16:38524932:38525100:clu_81546	9:67648678	1.88e-10	trans
GH_D03G0364	16:3971585:3971937:clu_80466	8:8714570	2.55e-07	trans
GH_D03G0364	16:3971585:3971941:clu_80466	2:66092393	9.19e-11	trans
GH_D03G1153	16:40241349:40241481:clu_81632	5:38920469	5.43e-07	trans
GH_D03G1170	16:40534858:40535035:clu_81654	21:15408652	1.49e-07	trans
GH_D03G1170	16:40534858:40535736:clu_81654	21:15408652	1.24e-06	trans
GH_D03G1189	16:41220041:41220346:clu_81691	24:69619745	1.17e-06	trans
GH_D03G1189	16:41220041:41220346:clu_81691	24:69619746	2.12e-06	trans
GH_D03G1234	16:42191217:42191478:clu_81751	7:81139705	8.06e-07	trans
GH_D03G1264	16:43029718:43029927:clu_81817	16:43066763	1.93e-08	cis
GH_D03G1277	16:43241889:43241985:clu_81849	3:89409049	7.52e-07	trans
GH_D03G1287	16:43545892:43546601:clu_81870	8:113550508	3.28e-08	trans
GH_D03G1287	16:43546299:43546601:clu_81870	8:113550508	1.85e-07	trans
GH_D03G0385	16:4372299:4372656:clu_80494	23:40037613	3.04e-07	trans
GH_D03G1385	16:45453599:45453695:clu_82000	14:53748243	1.51e-06	trans
GH_D03G1701	16:50579867:50579952:clu_82537	10:79876839	8.87e-08	trans
GH_D03G1794	16:51589865:51591060:clu_82617	3:1345847	3.96e-07	trans
GH_D03G1794	16:51590420:51591060:clu_82617	8:98883313	2.9e-08	trans
GH_D03G1816	16:51812960:51813237:clu_82622	12:14073253	4.83e-07	trans
GH_D03G1824	16:51998011:51998098:clu_82633	1:1861398	5.11e-08	trans
GH_D03G1843	16:52652719:52652797:clu_82689	9:33914789	2.03e-08	trans
GH_D03G1843	16:52652719:52652803:clu_82689	9:33914789	2.58e-07	trans
GH_D03G1864	16:52818513:52818604:clu_82731	14:48199643	1.88e-06	trans
GH_D03G1913	16:53445550:53446473:clu_82798	6:96495262	2.17e-08	trans
GH_D03G0530	16:7972795:7972958:clu_80682	8:113550508	9.85e-12	trans
GH_D03G0530	16:7972795:7973439:clu_80682	8:113550508	1.19e-09	trans
GH_D03G0550	16:8439730:8440104:clu_80711	20:52059143	1.98e-06	trans
GH_D03G0564	16:8919402:8920390:clu_80723	9:67366267	3.73e-09	trans
GH_D04G0077	17:1024492:1024638:clu_76888	1:95078443	1.2e-06	trans
GH_D04G0103	17:1310332:1310521:clu_76930	16:5092735	1.7e-06	trans
GH_D04G0103	17:1310694:1311018:clu_76932	7:28438046	1.5e-08	trans
GH_D04G0726	17:13336607:13337106:clu_77966	8:64538645	1.29e-06	trans
GH_D04G0727	17:13410533:13410625:clu_77967	8:108653468	3.11e-09	trans
GH_D04G0727	17:13410544:13410625:clu_77967	8:115743839	4.7e-07	trans
GH_D04G0727	17:13410547:13410625:clu_77967	8:107650192	5.66e-07	trans
GH_D04G0735	17:13529484:13529579:clu_77983	9:5102906	3.67e-10	trans
GH_D04G0739	17:13770596:13770723:clu_77989	10:72095996	1.68e-07	trans
GH_D04G0748	17:14068906:14069024:clu_78020	3:57226290	1.5e-06	trans
GH_D04G0748	17:14068906:14069031:clu_78020	3:57226290	8.56e-08	trans
GH_D04G0753	17:14171691:14171806:clu_78037	17:14419256	4.7e-12	cis
GH_D04G0753	17:14171691:14172416:clu_78037	17:14419257	4.15e-15	cis
GH_D04G0762	17:14547053:14547151:clu_78063	26:7195020	5.41e-09	trans
GH_D04G0762	17:14547053:14547156:clu_78063	26:7195020	1.4e-09	trans
GH_D04G0766	17:14632374:14632759:clu_78072	25:3283532	1.18e-06	trans
GH_D04G0766	17:14633890:14634235:clu_78073	9:82191641	4.77e-10	trans
GH_D04G0771	17:14751037:14751158:clu_78079	10:79717090	9.13e-07	trans
GH_D04G0127	17:1649699:1649772:clu_76991	18:60319418	8.02e-07	trans
GH_D04G0165	17:2084812:2085170:clu_77045	5:79438359	2.74e-07	trans
GH_D04G0228	17:3072222:3073078:clu_77169	10:78043358	5.27e-07	trans
GH_D04G1116	17:36102009:36102451:clu_78598	9:22409198	4.35e-07	trans
GH_D04G1290	17:42762951:42763239:clu_78879	11:95252274	1.29e-06	trans
GH_D04G1296	17:42955538:42955626:clu_78886	10:79717090	1.32e-06	trans
GH_D04G1436	17:47326688:47327157:clu_79062	24:19813248	5.4e-07	trans
GH_D04G1436	17:47326688:47327157:clu_79062	24:19813249	6.96e-07	trans
GH_D04G1445	17:47549391:47551034:clu_79073	23:3840183	4.45e-07	trans
GH_D04G0331	17:4803139:4803213:clu_77296	11:95247839	2.31e-07	trans
GH_D04G1465	17:48060045:48061241:clu_79113	18:27301809	4.14e-07	trans
GH_D04G1500	17:48708283:48708400:clu_79160	21:29666580	1.64e-07	trans
GH_D04G1536	17:49900261:49900684:clu_79217	2:2231020	1.82e-07	trans
GH_D04G1563	17:50434727:50434881:clu_79257	6:32713731	1.23e-06	trans
GH_D04G1563	17:50434778:50434881:clu_79257	6:32713731	1.28e-06	trans
GH_D04G1661	17:52255681:52255763:clu_79349	3:84109431	1.05e-07	trans
GH_D04G1804	17:53823710:53823792:clu_79538	19:47832471	1.12e-07	trans
GH_D04G1851	17:54352893:54353651:clu_79620	8:52605468	1.11e-06	trans
GH_D04G1882	17:54571773:54571969:clu_79653	14:31773697	8.73e-08	trans
GH_D04G1882	17:54571901:54571969:clu_79653	14:31773697	1.7e-07	trans
GH_D04G2002	17:55647094:55647987:clu_79747	1:19193440	8.93e-07	trans
GH_D04G2020	17:55788731:55789258:clu_79778	21:43634678	1.33e-06	trans
GH_D04G0386	17:5657222:5657295:clu_77387	26:20238180	3.66e-07	trans
GH_D04G2082	17:56609579:56609688:clu_79874	19:20545555	8.44e-07	trans
GH_D04G2117	17:56881843:56882053:clu_79920	4:12193545	7.29e-07	trans
GH_D04G0431	17:6396966:6397053:clu_77484	17:6551850	6.52e-10	cis
GH_D04G0432	17:6404994:6405081:clu_77484	17:6551850	4.73e-11	cis
GH_D04G0440	17:6583952:6586266:clu_77516	6:94891135	2.1e-06	trans
GH_D04G0486	17:7373421:7374523:clu_77571	5:70180427	1.41e-06	trans
GH_D04G0489	17:7428406:7428798:clu_77567	17:7324153	3.63e-09	cis
GH_D04G0489	17:7428880:7429361:clu_77568	8:13062132	1.58e-07	trans
GH_D04G0489	17:7428880:7429370:clu_77568	8:13062132	3.18e-08	trans
GH_D04G0541	17:8771276:8771403:clu_77658	5:91272193	1.16e-06	trans
GH_D04G0552	17:8983148:8983308:clu_77670	24:25835724	1.1e-06	trans
GH_D04G0552	17:8983148:8983308:clu_77670	24:25835726	1.04e-06	trans
GH_D04G0581	17:9491333:9491522:clu_77733	20:31352346	5.44e-07	trans
GH_D04G0595	17:9710909:9711190:clu_77743	15:60727295	1.06e-07	trans
GH_D05G1229	18:10227549:10228155:clu_88988	21:66118501	2.2e-07	trans
GH_D05G1288	18:10682575:10682683:clu_89078	24:70534188	6.9e-07	trans
GH_D05G1288	18:10682575:10682683:clu_89078	24:70534189	1.7e-06	trans
GH_D05G1288	18:10682575:10682689:clu_89078	24:70534188	3.99e-07	trans
GH_D05G1288	18:10682575:10682689:clu_89078	24:70534189	8.87e-07	trans
GH_D05G1327	18:11004322:11004550:clu_89159	13:98378671	4.2e-07	trans
GH_D05G1344	18:11195647:11195822:clu_89192	3:105827260	2.07e-07	trans
GH_D05G1542	18:12968648:12968753:clu_89482	6:80755298	9.22e-07	trans
GH_D05G1602	18:13537503:13538071:clu_89580	21:64307711	2.2e-08	trans
GH_D05G1612	18:13633656:13634189:clu_89585	8:73456826	1.96e-06	trans
GH_D05G1613	18:13663072:13663266:clu_89586	13:90900743	1.94e-06	trans
GH_D05G1628	18:13822184:13822439:clu_89608	18:13957279	9.81e-08	cis
GH_D05G1628	18:13824614:13825799:clu_89612	9:14541288	3.21e-10	trans
GH_D05G1628	18:13825375:13825799:clu_89612	5:101259789	2.8e-07	trans
GH_D05G0150	18:1401175:1402490:clu_87076	24:26469013	2.15e-07	trans
GH_D05G0150	18:1401175:1402490:clu_87076	24:26469015	2.15e-07	trans
GH_D05G0150	18:1401175:1402490:clu_87076	24:26469016	2.15e-07	trans
GH_D05G0150	18:1402574:1403508:clu_87077	11:87386780	6.11e-07	trans
GH_D05G1681	18:14329404:14329826:clu_89698	8:103725527	1.29e-09	trans
GH_D05G1681	18:14329435:14329826:clu_89698	8:103725527	1.28e-09	trans
GH_D05G1727	18:14701745:14702061:clu_89775	8:39168459	1.5e-06	trans
GH_D05G1825	18:15463258:15463480:clu_89926	7:24863599	6.95e-08	trans
GH_D05G1831	18:15499012:15499427:clu_89938	8:64338695	4.23e-08	trans
GH_D05G1831	18:15499012:15499430:clu_89938	5:7219198	2.98e-07	trans
GH_D05G1882	18:15979047:15979385:clu_90023	13:66736016	7.98e-08	trans
GH_D05G1882	18:15979047:15979597:clu_90023	13:66736016	9.19e-08	trans
GH_D05G1910	18:16206544:16206644:clu_90088	5:73212524	2.44e-07	trans
GH_D05G1915	18:16287734:16288452:clu_90098	9:71812473	8.19e-07	trans
GH_D05G1915	18:16287740:16288452:clu_90098	9:71812473	3.68e-07	trans
GH_D05G1949	18:16652021:16652342:clu_90142	11:117384418	2.11e-07	trans
GH_D05G1951	18:16665347:16665467:clu_90153	6:32391061	3.43e-08	trans
GH_D05G0191	18:1688336:1688461:clu_87132	10:40364421	1.09e-06	trans
GH_D05G1990	18:16955836:16955915:clu_90197	6:36973554	1.87e-06	trans
GH_D05G2013	18:17128622:17128778:clu_90233	9:71816443	3.48e-09	trans
GH_D05G2035	18:17372239:17372470:clu_90256	17:14188221	4.13e-07	trans
GH_D05G2088	18:17899798:17899894:clu_90324	12:43496919	1.8e-06	trans
GH_D05G2112	18:18107164:18107345:clu_90348	14:18396228	6.41e-07	trans
GH_D05G2133	18:18284620:18284809:clu_90391	11:26146536	9.32e-07	trans
GH_D05G2198	18:19000598:19000689:clu_90515	5:78899357	1.16e-06	trans
GH_D05G2208	18:19074586:19077181:clu_90531	23:12498217	3.4e-08	trans
GH_D05G2222	18:19317197:19317396:clu_90597	7:67337652	2.68e-07	trans
GH_D05G2232	18:19469339:19469467:clu_90635	8:116414357	7.9e-08	trans
GH_D05G2232	18:19469351:19469467:clu_90635	8:116414357	1.48e-06	trans
GH_D05G2288	18:20006592:20006701:clu_90721	13:4789717	1.16e-06	trans
GH_D05G2306	18:20389285:20389388:clu_90754	13:74325336	1.93e-06	trans
GH_D05G2312	18:20468071:20468185:clu_90767	3:82233664	6.74e-07	trans
GH_D05G2312	18:20468071:20468265:clu_90767	3:16135452	3.23e-07	trans
GH_D05G2335	18:20712096:20713160:clu_90779	5:36749829	1.17e-06	trans
GH_D05G2396	18:21419945:21420213:clu_90891	23:6864035	3.95e-07	trans
GH_D05G2400	18:21472882:21474034:clu_90898	12:65798992	2.75e-07	trans
GH_D05G2538	18:23322453:23322685:clu_91126	9:22410259	2.32e-09	trans
GH_D05G2538	18:23322453:23322691:clu_91126	9:22410259	9.86e-09	trans
GH_D05G2562	18:23598838:23598984:clu_91173	18:23647776	7.17e-12	cis
GH_D05G2656	18:24625394:24626431:clu_91308	6:32742413	8.67e-10	trans
GH_D05G2759	18:25985289:25986225:clu_91464	18:26103669	8.21e-08	cis
GH_D05G2762	18:26061775:26061846:clu_91467	5:108526588	9.5e-08	trans
GH_D05G0331	18:2736645:2736780:clu_87350	1:17920000	1.95e-07	trans
GH_D05G2901	18:28583938:28584904:clu_91682	1:16304542	3.76e-07	trans
GH_D05G2951	18:29541125:29541274:clu_91768	18:29594490	1.86e-06	cis
GH_D05G2951	18:29541125:29541663:clu_91768	2:53160447	1.33e-07	trans
GH_D05G2951	18:29542911:29543385:clu_91758	19:2710615	8.19e-07	trans
GH_D05G2993	18:30592569:30592946:clu_91815	18:30612132	5.92e-07	cis
GH_D05G3017	18:31003328:31003418:clu_91859	18:31029193	8.27e-07	cis
GH_D05G3019	18:31076560:31076856:clu_91865	21:24616330	1.2e-07	trans
GH_D05G3023	18:31171245:31171783:clu_91873	18:30612151	1.25e-06	cis
GH_D05G3040	18:31403210:31406004:clu_91885	18:30612149	1.02e-06	cis
GH_D05G0417	18:3369714:3369866:clu_87503	6:118812089	3.6e-07	trans
GH_D05G0417	18:3369714:3369870:clu_87503	8:104610050	4.77e-07	trans
GH_D05G3133	18:34076527:34076609:clu_91991	1:59206286	5.37e-07	trans
GH_D05G3136	18:34118391:34118478:clu_91992	11:82618173	1.34e-06	trans
GH_D05G3137	18:34252324:34252604:clu_91995	12:12017424	1.14e-06	trans
GH_D05G3137	18:34252510:34252604:clu_91995	12:12017424	1.21e-06	trans
GH_D05G3169	18:34820231:34820412:clu_92045	23:57229390	2.62e-07	trans
GH_D05G0459	18:3648568:3648746:clu_87574	3:63766396	6.17e-07	trans
GH_D05G3229	18:36711891:36713311:clu_92145	7:36878515	5.74e-07	trans
GH_D05G0462	18:3675451:3675539:clu_87586	4:81363132	4.01e-07	trans
GH_D05G0462	18:3675451:3675600:clu_87586	9:52020209	1.15e-06	trans
GH_D05G0470	18:3743655:3744098:clu_87599	1:64135665	1.8e-06	trans
GH_D05G0520	18:4158903:4159124:clu_87696	4:24609867	9.22e-07	trans
GH_D05G0569	18:4532044:4532152:clu_87771	23:20927529	1.09e-07	trans
GH_D05G0569	18:4532315:4532462:clu_87771	23:20927529	1.11e-08	trans
GH_D05G3353	18:45770155:45770233:clu_92278	20:52033309	3.16e-07	trans
GH_D05G3353	18:45770289:45770561:clu_92279	24:62792645	1.41e-06	trans
GH_D05G3353	18:45770289:45770561:clu_92279	24:62792646	2.04e-06	trans
GH_D05G3353	18:45770392:45770561:clu_92279	1:9312965	1.12e-06	trans
GH_D05G3378	18:46910460:46911273:clu_92325	3:33797836	7.77e-07	trans
GH_D05G0602	18:4827740:4827996:clu_87838	4:30416420	2.06e-07	trans
GH_D05G0602	18:4827740:4828296:clu_87838	4:30416415	2.14e-07	trans
GH_D05G0613	18:4877684:4877961:clu_87860	4:48010619	2.07e-06	trans
GH_D05G0644	18:5115822:5115961:clu_87923	4:72136370	3.64e-07	trans
GH_D05G3502	18:51541688:51541773:clu_92486	9:63373913	2.23e-07	trans
GH_D05G3502	18:51541688:51541786:clu_92486	9:70345935	1.53e-06	trans
GH_D05G3527	18:52467959:52468050:clu_92517	7:85941228	8.66e-07	trans
GH_D05G3539	18:52726094:52726194:clu_92532	1:57415068	8.32e-07	trans
GH_D05G3553	18:53039151:53039668:clu_92564	18:53091328	3.47e-09	cis
GH_D05G3554	18:53050607:53051247:clu_92567	4:11649013	7.27e-08	trans
GH_D05G3554	18:53050607:53051352:clu_92567	4:11649013	8.13e-08	trans
GH_D05G3554	18:53051273:53051352:clu_92567	4:11649013	1.02e-07	trans
GH_D05G3631	18:55065129:55065211:clu_92613	18:55109473	1.06e-14	cis
GH_D05G3631	18:55065129:55065241:clu_92613	18:55109473	1.55e-09	cis
GH_D05G3631	18:55065156:55065211:clu_92613	18:55109473	3.12e-09	cis
GH_D05G3652	18:55687387:55687649:clu_92627	12:97315176	1.26e-07	trans
GH_D05G3652	18:55687415:55687649:clu_92627	12:97315176	5.23e-08	trans
GH_D05G3669	18:56105807:56107644:clu_92672	18:56008926	4.71e-07	cis
GH_D05G3669	18:56105878:56107644:clu_92672	12:63455869	1.5e-06	trans
GH_D05G3675	18:56219845:56220240:clu_92679	6:66781503	6.16e-07	trans
GH_D05G3677	18:56263158:56263520:clu_92691	21:15408652	1.15e-06	trans
GH_D05G0714	18:5727224:5727793:clu_88059	20:12023814	6.74e-07	trans
GH_D05G3740	18:57371116:57371211:clu_92761	22:32313562	1.05e-06	trans
GH_D05G3749	18:57818853:57819085:clu_92773	22:32304451	2.86e-07	trans
GH_D05G3750	18:57830906:57831074:clu_92775	22:32313562	7.06e-07	trans
GH_D05G3750	18:57838385:57838501:clu_92779	22:32313723	9.35e-08	trans
GH_D05G3750	18:57838385:57838513:clu_92779	22:32314253	2.65e-08	trans
GH_D05G3789	18:58619664:58620285:clu_92827	1:72521503	5.72e-07	trans
GH_D05G3823	18:59365644:59365959:clu_92856	22:25749966	1.78e-08	trans
GH_D05G3850	18:60112140:60113026:clu_92878	7:17419817	3.46e-07	trans
GH_D05G3866	18:60338196:60338261:clu_92911	12:82509452	7.07e-07	trans
GH_D05G3873	18:60548311:60548624:clu_92922	18:60621964	3.76e-07	cis
GH_D05G3881	18:60682184:60682303:clu_92930	4:33341287	2.11e-06	trans
GH_D05G3881	18:60682417:60682510:clu_92934	24:51387686	7.07e-07	trans
GH_D05G3881	18:60682417:60682510:clu_92934	24:51387687	7.07e-07	trans
GH_D05G3884	18:60856670:60856788:clu_92945	6:123433975	2.63e-07	trans
GH_D05G3884	18:60856679:60856788:clu_92945	6:123433975	1.82e-09	trans
GH_D05G3884	18:60856926:60857200:clu_92946	5:46643086	1.11e-06	trans
GH_D05G3893	18:61024528:61025209:clu_92948	4:3236782	5.86e-07	trans
GH_D05G3893	18:61025357:61029658:clu_92948	4:3236782	4e-07	trans
GH_D05G3902	18:61110982:61111075:clu_92973	18:61210980	1.93e-06	cis
GH_D05G3902	18:61186521:61186609:clu_92974	25:45256477	7.63e-07	trans
GH_D05G3902	18:61215432:61215510:clu_92965	8:125010705	1.6e-06	trans
GH_D05G3902	18:61222852:61222936:clu_92971	16:28234789	9.88e-07	trans
GH_D05G3924	18:61476098:61476187:clu_92994	6:82592010	1.47e-06	trans
GH_D05G3924	18:61476618:61476701:clu_92996	18:60740999	1.79e-06	cis
GH_D05G3924	18:61576592:61576681:clu_92994	4:1708794	4.56e-09	trans
GH_D05G3924	18:61577112:61577195:clu_92996	18:60806730	1.54e-06	cis
GH_D05G3961	18:62060181:62060269:clu_93066	8:112675613	9.9e-08	trans
GH_D05G0770	18:6209053:6209183:clu_88180	8:68970252	7.66e-08	trans
GH_D05G0802	18:6497653:6497748:clu_88249	21:55047789	1.75e-06	trans
GH_D05G0819	18:6603268:6604226:clu_88282	8:113791557	4.33e-07	trans
GH_D05G0829	18:6691556:6692069:clu_88295	7:94257417	2.75e-07	trans
GH_D05G0829	18:6691556:6692442:clu_88295	4:38964411	1.53e-07	trans
GH_D05G0865	18:6991566:6991702:clu_88355	18:7490180	2.72e-07	cis
GH_D05G0874	18:7068292:7068413:clu_88357	2:13905752	1.17e-06	trans
GH_D05G0080	18:749033:749808:clu_86967	14:17856914	1.38e-06	trans
GH_D05G1059	18:8696729:8696836:clu_88656	10:51249294	7.71e-07	trans
GH_D05G1115	18:9152293:9152510:clu_88740	19:2977111	1.74e-06	trans
GH_D05G1169	18:9641721:9641820:clu_88863	25:9613770	2.12e-06	trans
GH_D05G1172	18:9654895:9655233:clu_88875	2:5792571	3.66e-07	trans
GH_D05G1179	18:9732272:9732479:clu_88881	23:64813499	8.1e-07	trans
GH_D06G0668	19:10747499:10747722:clu_83892	5:28039277	7.52e-07	trans
GH_D06G0726	19:12095034:12095182:clu_84014	6:82591868	6.45e-08	trans
GH_D06G0726	19:12095056:12095182:clu_84014	6:82591868	2.59e-07	trans
GH_D06G0833	19:14398268:14399129:clu_84229	9:70613955	4.34e-07	trans
GH_D06G0869	19:15513121:15513683:clu_84287	20:16502385	6.11e-07	trans
GH_D06G0869	19:15513127:15513683:clu_84287	16:1807316	2.35e-08	trans
GH_D06G0937	19:17961563:17964017:clu_84434	21:47562382	8.84e-07	trans
GH_D06G0937	19:17961603:17964017:clu_84434	21:47562382	7.19e-07	trans
GH_D06G0941	19:18093408:18094287:clu_84440	1:9173939	4.46e-07	trans
GH_D06G0941	19:18094997:18095483:clu_84440	1:9173939	6.32e-07	trans
GH_D06G0959	19:18688458:18689520:clu_84463	20:6306587	5.96e-07	trans
GH_D06G0959	19:18690230:18690535:clu_84463	8:43008223	3.79e-07	trans
GH_D06G1021	19:20237200:20237323:clu_84571	1:109871407	1.02e-06	trans
GH_D06G1147	19:24271741:24271854:clu_84773	8:107650192	1.25e-08	trans
GH_D06G1147	19:24271741:24271857:clu_84773	8:107650192	2.29e-09	trans
GH_D06G1153	19:24853004:24853411:clu_84788	21:21427923	2.58e-08	trans
GH_D06G0265	19:2614652:2614746:clu_83208	19:2897626	1.34e-12	cis
GH_D06G0265	19:2614979:2615053:clu_83208	19:2897693	3.77e-17	cis
GH_D06G0266	19:2701475:2703006:clu_83221	19:2897693	6.47e-14	cis
GH_D06G0266	19:2708526:2709046:clu_83223	11:62932619	4.71e-08	trans
GH_D06G0266	19:2710099:2710176:clu_83221	6:3205709	4.95e-07	trans
GH_D06G0267	19:2885899:2886163:clu_83238	19:2897638	8.72e-09	cis
GH_D06G1254	19:29504841:29504927:clu_84972	1:46578861	1.74e-06	trans
GH_D06G1254	19:29504841:29504932:clu_84972	1:46578883	1.44e-06	trans
GH_D06G0271	19:2952490:2952842:clu_83225	6:3205709	1.5e-06	trans
GH_D06G0271	19:2952518:2952842:clu_83225	6:3205709	1.39e-08	trans
GH_D06G1284	19:31050816:31051394:clu_85016	3:38677296	1.09e-06	trans
GH_D06G1284	19:31051442:31051571:clu_85016	3:38677296	2.39e-07	trans
GH_D06G1290	19:31420516:31420982:clu_85029	6:40303929	2.05e-06	trans
GH_D06G1290	19:31420553:31420982:clu_85029	6:66521151	9.74e-08	trans
GH_D06G1329	19:33424109:33424265:clu_85099	6:66514148	1.62e-06	trans
GH_D06G1329	19:33424109:33424282:clu_85099	3:25377126	4.02e-07	trans
GH_D06G1358	19:37439820:37440057:clu_85156	6:66521149	1.41e-07	trans
GH_D06G1360	19:37598042:37599292:clu_85167	3:21695892	5.69e-07	trans
GH_D06G1360	19:37604902:37605349:clu_85165	2:2801597	1.71e-07	trans
GH_D06G1367	19:37906109:37906507:clu_85184	3:25377126	5.24e-07	trans
GH_D06G1367	19:37906109:37906549:clu_85184	4:67728996	2.79e-07	trans
GH_D06G1367	19:37906631:37907201:clu_85185	6:66866230	1.4e-07	trans
GH_D06G1831	19:57230539:57230731:clu_85846	10:15508772	1.57e-06	trans
GH_D06G1852	19:57600126:57600245:clu_85894	20:56898431	5.37e-07	trans
GH_D06G1882	19:58250910:58251123:clu_85930	19:58486613	5.84e-10	cis
GH_D06G1882	19:58251044:58251123:clu_85930	19:58486613	1.89e-08	cis
GH_D06G1992	19:60249906:60250047:clu_86081	5:89314967	1.24e-07	trans
GH_D06G2019	19:60663475:60664674:clu_86151	7:51162194	5.46e-08	trans
GH_D06G2037	19:61096850:61096984:clu_86212	16:22932987	3.21e-08	trans
GH_D06G2175	19:63031195:63031279:clu_86424	8:59168368	6.04e-07	trans
GH_D06G2324	19:64535418:64536635:clu_86604	5:67576036	1.85e-06	trans
GH_D06G2324	19:64535432:64536635:clu_86604	26:7963855	2.34e-07	trans
GH_D06G2338	19:64652583:64652704:clu_86631	21:9389497	1.76e-07	trans
GH_D06G2405	19:65131433:65132805:clu_86730	10:111500090	6.82e-07	trans
GH_D06G2411	19:65181646:65181764:clu_86750	9:23139584	5.61e-09	trans
GH_D06G2411	19:65181646:65181784:clu_86750	9:23139584	3.55e-07	trans
GH_D06G2416	19:65213860:65213966:clu_86756	24:10852929	4.53e-07	trans
GH_D06G2416	19:65213860:65213966:clu_86756	24:10852931	4.53e-07	trans
GH_D06G0493	19:6927797:6928626:clu_83611	8:91933002	7.04e-07	trans
GH_D06G0538	19:7534898:7535072:clu_83676	21:66119902	2.13e-06	trans
GH_D07G0903	20:10334311:10334635:clu_1460	7:10808434	5.22e-07	trans
GH_D07G0954	20:11048350:11050123:clu_1525	9:1705324	2.96e-07	trans
GH_D07G0954	20:11048350:11050130:clu_1525	8:77098097	3.03e-07	trans
GH_D07G0121	20:1170393:1171037:clu_154	6:38902252	6.19e-07	trans
GH_D07G1142	20:14378413:14378519:clu_1778	8:124923597	4.76e-07	trans
GH_D07G1155	20:14618452:14618547:clu_1807	19:45190881	1.66e-07	trans
GH_D07G1256	20:16671173:16673403:clu_1951	15:10179729	5.77e-07	trans
GH_D07G1376	20:19455829:19455895:clu_2135	3:51377205	9.79e-07	trans
GH_D07G0208	20:1954876:1955056:clu_297	8:43467191	2.01e-08	trans
GH_D07G1406	20:20002428:20002520:clu_2192	13:63629617	2.51e-07	trans
GH_D07G1433	20:20580356:20580598:clu_2221	5:39435429	1.33e-06	trans
GH_D07G1435	20:20612982:20613068:clu_2225	20:20604288	9.38e-08	cis
GH_D07G1440	20:20658336:20658710:clu_2238	20:21039158	5.24e-14	cis
GH_D07G1440	20:20658753:20658848:clu_2238	20:21039158	5.65e-07	cis
GH_D07G0219	20:2097827:2097966:clu_325	18:22031603	7.55e-07	trans
GH_D07G1452	20:21036504:21036697:clu_2244	20:20978812	4.98e-08	cis
GH_D07G1452	20:21036508:21036697:clu_2244	20:20960272	1.1e-07	cis
GH_D07G1452	20:21036597:21036697:clu_2244	20:21039158	1.05e-14	cis
GH_D07G1491	20:21826199:21829420:clu_2314	24:32826989	6.21e-07	trans
GH_D07G1491	20:21826199:21829420:clu_2314	24:32826990	6.21e-07	trans
GH_D07G0235	20:2256014:2256123:clu_345	6:115855694	1.45e-06	trans
GH_D07G0236	20:2259268:2263457:clu_348	8:27189844	2.36e-07	trans
GH_D07G1560	20:24031649:24031936:clu_2436	10:36978168	1.39e-06	trans
GH_D07G1562	20:24059542:24060482:clu_2439	3:63768974	2.88e-07	trans
GH_D07G1603	20:25335646:25338216:clu_2522	7:36878183	2.05e-06	trans
GH_D07G1603	20:25337519:25338216:clu_2522	20:25501155	2.47e-12	cis
GH_D07G1643	20:27195244:27196096:clu_2576	7:39115771	2.24e-07	trans
GH_D07G1645	20:27287810:27287953:clu_2601	2:76470968	3.73e-07	trans
GH_D07G1651	20:27395021:27395330:clu_2606	11:117945702	7.13e-08	trans
GH_D07G1651	20:27395024:27395326:clu_2606	20:26406616	3.36e-07	cis
GH_D07G1651	20:27395110:27395326:clu_2606	20:26678997	7.06e-07	cis
GH_D07G0004	20:28132:29474:clu_7	23:2206353	4.95e-07	trans
GH_D07G1674	20:28221598:28221776:clu_2657	20:28173773	1.01e-06	cis
GH_D07G1694	20:29873429:29873508:clu_2703	7:43169532	1.43e-07	trans
GH_D07G1708	20:30270730:30270932:clu_2736	8:113239046	1.81e-06	trans
GH_D07G1788	20:33215966:33217211:clu_2837	9:4848513	1.44e-06	trans
GH_D07G0355	20:3421129:3421417:clu_555	18:48596964	1.91e-06	trans
GH_D07G1889	20:38981905:38982044:clu_3007	10:53425658	4.96e-07	trans
GH_D07G0402	20:3920695:3920877:clu_642	19:60344982	2.82e-07	trans
GH_D07G0410	20:3984187:3984322:clu_653	8:121881044	1.83e-07	trans
GH_D07G1951	20:45968411:45968691:clu_3091	9:82195046	4.55e-09	trans
GH_D07G1951	20:45968411:45968729:clu_3091	9:82195046	2.19e-10	trans
GH_D07G1951	20:45968411:45968760:clu_3091	9:82195047	1.64e-07	trans
GH_D07G0474	20:4796710:4796793:clu_783	12:66411628	1.98e-06	trans
GH_D07G0474	20:4796902:4797220:clu_783	12:66411628	1.05e-06	trans
GH_D07G2049	20:49508248:49508408:clu_3220	22:32310484	1.14e-07	trans
GH_D07G0502	20:4999446:4999528:clu_820	23:8987319	9.46e-07	trans
GH_D07G2098	20:50999909:51000029:clu_3278	10:92313423	4.43e-07	trans
GH_D07G2100	20:51094370:51094721:clu_3286	8:45492409	1.28e-06	trans
GH_D07G2100	20:51095918:51097216:clu_3286	8:45492409	8.84e-07	trans
GH_D07G2122	20:51645707:51645842:clu_3299	3:48737960	1.86e-06	trans
GH_D07G2212	20:53497098:53497188:clu_3386	25:47369368	6.4e-07	trans
GH_D07G2225	20:53676195:53676281:clu_3421	16:38142657	6.93e-09	trans
GH_D07G2225	20:53676195:53676513:clu_3421	16:38142657	9.95e-09	trans
GH_D07G2225	20:53676325:53676513:clu_3421	16:38142657	2.74e-08	trans
GH_D07G2258	20:54047322:54047799:clu_3467	7:11656028	9.77e-07	trans
GH_D07G2307	20:54830804:54831315:clu_3544	9:22410259	5.17e-07	trans
GH_D07G0556	20:5593179:5593283:clu_926	9:72670811	1.59e-07	trans
GH_D07G0556	20:5593182:5593283:clu_926	9:72670811	1.02e-07	trans
GH_D07G2416	20:56382365:56382445:clu_3688	8:57384825	6.66e-07	trans
GH_D07G2429	20:56602089:56602373:clu_3729	22:26956742	9.25e-08	trans
GH_D07G2441	20:56727884:56728035:clu_3749	26:55884160	7.93e-07	trans
GH_D07G2513	20:57488920:57489663:clu_3855	8:74738536	1.43e-07	trans
GH_D07G2523	20:57675344:57675618:clu_3881	11:29623342	4.52e-07	trans
GH_D07G2526	20:57714512:57715342:clu_3886	21:66120955	1.51e-06	trans
GH_D07G2526	20:57715091:57715342:clu_3886	1:94462493	4.75e-07	trans
GH_D07G0078	20:700875:701008:clu_96	19:40308712	2.13e-06	trans
GH_D07G0687	20:7238513:7238616:clu_1144	3:67412214	3.02e-07	trans
GH_D07G0744	20:7902877:7907716:clu_1228	6:28477661	3.13e-07	trans
GH_D07G0757	20:8082292:8083251:clu_1249	4:6040072	1.31e-06	trans
GH_D07G0789	20:8578128:8578221:clu_1339	7:9477978	7.18e-19	trans
GH_D07G0789	20:8578346:8578676:clu_1339	7:9477978	1.58e-16	trans
GH_D07G0835	20:9203090:9204367:clu_1389	9:61839343	6.06e-09	trans
GH_D07G0836	20:9205483:9205538:clu_1389	9:61839341	9.93e-09	trans
GH_D07G0860	20:9630552:9631104:clu_1424	2:79077247	1.67e-06	trans
GH_D07G0860	20:9630552:9631122:clu_1424	7:49361192	3.35e-08	trans
GH_D08G0135	21:1002859:1002967:clu_4159	22:25658115	2.09e-06	trans
GH_D08G0802	21:11754310:11754451:clu_5223	18:48605022	1.94e-07	trans
GH_D08G0802	21:11754310:11754490:clu_5223	17:49550678	7.26e-07	trans
GH_D08G0802	21:11755972:11756501:clu_5224	9:13213694	1.17e-06	trans
GH_D08G0812	21:12062132:12065967:clu_5258	17:52438867	5.1e-07	trans
GH_D08G0161	21:1255289:1255382:clu_4206	23:65092558	1.97e-06	trans
GH_D08G0021	21:125746:126172:clu_4001	15:2286292	3.84e-07	trans
GH_D08G0021	21:125746:126232:clu_4001	15:2286292	1.08e-07	trans
GH_D08G0024	21:149238:149350:clu_4008	25:4561708	5.66e-07	trans
GH_D08G0878	21:15193224:15194950:clu_5387	1:6062061	1.52e-06	trans
GH_D08G0004	21:15640:15777:clu_3956	6:124354237	9.96e-07	trans
GH_D08G0915	21:17046023:17046521:clu_5435	5:40444388	5.95e-07	trans
GH_D08G0217	21:1821175:1821544:clu_4310	11:117869785	9.94e-07	trans
GH_D08G0933	21:18314211:18314832:clu_5455	8:37139187	1.04e-06	trans
GH_D08G0941	21:18835978:18836801:clu_5459	14:11586036	3.21e-07	trans
GH_D08G0947	21:19243481:19243660:clu_5477	21:18884961	1.59e-08	cis
GH_D08G1041	21:25112727:25113233:clu_5617	9:71549101	2.05e-06	trans
GH_D08G0298	21:2665687:2665829:clu_4441	3:26021901	1.65e-07	trans
GH_D08G0303	21:2693798:2693905:clu_4452	11:95277016	3.39e-07	trans
GH_D08G0309	21:2755178:2756049:clu_4457	21:2751331	1.61e-16	cis
GH_D08G0309	21:2756177:2756419:clu_4457	21:2751331	1.76e-16	cis
GH_D08G0327	21:2898299:2898676:clu_4488	21:2903838	7.14e-07	cis
GH_D08G1070	21:29472742:29472842:clu_5625	8:76055681	3.37e-07	trans
GH_D08G1073	21:29752222:29753080:clu_5634	8:76055447	2.57e-07	trans
GH_D08G1118	21:32539850:32540163:clu_5694	8:76055681	2.85e-08	trans
GH_D08G1118	21:32539850:32540344:clu_5694	8:76055681	6.13e-08	trans
GH_D08G1118	21:32540234:32540344:clu_5694	8:76055681	2.13e-08	trans
GH_D08G1141	21:34043165:34043982:clu_5747	8:76055681	1.17e-09	trans
GH_D08G1154	21:34382312:34382563:clu_5780	8:76055447	4.84e-07	trans
GH_D08G1162	21:34742088:34743581:clu_5795	24:10801656	3.52e-07	trans
GH_D08G1162	21:34742088:34743581:clu_5795	24:10801658	1.99e-06	trans
GH_D08G1162	21:34742088:34743581:clu_5795	24:10801659	4.86e-07	trans
GH_D08G1211	21:38864502:38865180:clu_5896	8:71854833	5.06e-07	trans
GH_D08G1281	21:41663213:41663306:clu_5998	8:76055447	4.16e-07	trans
GH_D08G1281	21:41663213:41663313:clu_5998	8:76055447	1.1e-06	trans
GH_D08G1313	21:42632112:42632340:clu_6058	9:50323679	1.89e-07	trans
GH_D08G1370	21:45081465:45081595:clu_6109	10:71549545	7.03e-07	trans
GH_D08G1377	21:45199507:45200611:clu_6123	5:96300220	2.76e-07	trans
GH_D08G1412	21:46241329:46246094:clu_6150	3:93574456	1.14e-06	trans
GH_D08G1454	21:47430185:47430574:clu_6205	8:93990264	8.03e-07	trans
GH_D08G1481	21:48183735:48183859:clu_6240	5:13960139	6.88e-07	trans
GH_D08G0074	21:501612:501696:clu_4048	21:568225	6.44e-13	cis
GH_D08G0074	21:501612:501725:clu_4048	21:568225	4.35e-13	cis
GH_D08G1562	21:50726380:50726682:clu_6337	12:92200123	1.93e-07	trans
GH_D08G1562	21:50726403:50726682:clu_6337	14:4887047	4.06e-07	trans
GH_D08G1578	21:51210870:51211270:clu_6370	7:36957743	8.55e-09	trans
GH_D08G1596	21:51498759:51498911:clu_6400	8:78688717	4.58e-08	trans
GH_D08G1596	21:51498818:51498911:clu_6400	21:52106553	5.37e-09	cis
GH_D08G0501	21:5174674:5175213:clu_4754	24:5428047	1.27e-06	trans
GH_D08G0501	21:5174674:5175213:clu_4754	24:5428048	1.04e-06	trans
GH_D08G1633	21:52102992:52103089:clu_6471	25:3168824	1.12e-07	trans
GH_D08G0504	21:5212837:5213473:clu_4763	8:56172683	3.71e-07	trans
GH_D08G1670	21:53029410:53029746:clu_6547	8:35184800	1.78e-06	trans
GH_D08G0517	21:5345685:5346153:clu_4788	22:24041455	3.21e-07	trans
GH_D08G0519	21:5373072:5373180:clu_4792	8:39165687	1.3e-06	trans
GH_D08G1715	21:53913685:53913835:clu_6632	1:46318886	8.88e-07	trans
GH_D08G1795	21:55743216:55743301:clu_6795	16:11917913	3.41e-07	trans
GH_D08G1795	21:55745855:55746624:clu_6798	6:23650412	1.83e-06	trans
GH_D08G1827	21:56432697:56433468:clu_6854	15:55066861	3.59e-07	trans
GH_D08G0537	21:5658464:5658573:clu_4830	1:31825076	1.09e-06	trans
GH_D08G1844	21:56723739:56723877:clu_6876	8:103705279	7.14e-08	trans
GH_D08G1844	21:56723741:56723877:clu_6876	8:103705279	1.32e-06	trans
GH_D08G1914	21:57780678:57781146:clu_7016	8:42465529	1.18e-06	trans
GH_D08G1914	21:57780717:57781146:clu_7016	9:82191641	1.7e-07	trans
GH_D08G1955	21:58499669:58499846:clu_7076	7:39843477	1.57e-06	trans
GH_D08G1973	21:58720334:58720984:clu_7120	4:39603768	8.34e-07	trans
GH_D08G0556	21:5936481:5936631:clu_4868	4:3236782	1.21e-06	trans
GH_D08G2073	21:60729855:60730500:clu_7242	10:29578098	2.81e-07	trans
GH_D08G2080	21:60813143:60813349:clu_7255	17:56076197	4.38e-07	trans
GH_D08G2118	21:61320587:61321015:clu_7308	21:61133425	8.74e-10	cis
GH_D08G2118	21:61320668:61321015:clu_7308	21:61133425	3.08e-10	cis
GH_D08G2118	21:61321934:61322024:clu_7311	21:61133425	1.74e-10	cis
GH_D08G2118	21:61321934:61322062:clu_7311	21:61133425	3.43e-10	cis
GH_D08G2181	21:62136152:62136525:clu_7387	9:57217090	1.92e-06	trans
GH_D08G2212	21:62451668:62452510:clu_7476	8:105035371	4.42e-08	trans
GH_D08G2212	21:62452131:62452510:clu_7476	9:22248642	1.62e-08	trans
GH_D08G2230	21:62695109:62695185:clu_7490	21:62717158	9.89e-08	cis
GH_D08G2230	21:62695109:62695230:clu_7490	21:62717158	1.69e-07	cis
GH_D08G2239	21:62788312:62788879:clu_7518	3:45708423	1.5e-07	trans
GH_D08G2239	21:62789001:62789101:clu_7518	1:69144996	1.74e-07	trans
GH_D08G2270	21:63240852:63241298:clu_7577	1:58345470	3.85e-07	trans
GH_D08G2289	21:63600277:63601039:clu_7605	8:39001383	2.92e-07	trans
GH_D08G2289	21:63601170:63601532:clu_7606	5:47551150	8.63e-07	trans
GH_D08G2381	21:64607113:64607754:clu_7734	11:98634828	5.84e-07	trans
GH_D08G0591	21:6530317:6530584:clu_4909	25:23566054	2.55e-07	trans
GH_D08G0592	21:6534871:6535186:clu_4913	21:6989942	4.75e-07	cis
GH_D08G2525	21:66024968:66025956:clu_7958	3:92568713	1.77e-07	trans
GH_D08G2525	21:66025006:66025956:clu_7958	3:92568713	3.8e-08	trans
GH_D08G2528	21:66049995:66050589:clu_7962	6:110361961	5.91e-07	trans
GH_D08G2585	21:66628910:66629040:clu_8088	8:22813969	6.6e-07	trans
GH_D08G2615	21:66939451:66939531:clu_8168	7:33577921	5.62e-07	trans
GH_D08G2628	21:67046519:67046827:clu_8186	7:92271835	3.47e-12	trans
GH_D08G2628	21:67046592:67046827:clu_8186	8:112982284	1.59e-06	trans
GH_D08G2678	21:67498631:67498745:clu_8241	8:115393529	2.58e-09	trans
GH_D08G2703	21:67725418:67725534:clu_8270	3:29725662	5.58e-08	trans
GH_D08G2858	21:68958154:68958396:clu_8520	3:73508684	2.76e-07	trans
GH_D08G0632	21:7242949:7244082:clu_4967	21:7175124	2.05e-08	cis
GH_D08G0665	21:7823430:7823562:clu_5020	21:8125985	1.41e-07	cis
GH_D08G0681	21:8273747:8273988:clu_5041	9:71548869	1.13e-07	trans
GH_D09G0375	22:10246458:10247517:clu_9123	26:63475640	1.09e-06	trans
GH_D09G0375	22:10246930:10247517:clu_9123	26:63475640	1.63e-06	trans
GH_D09G0384	22:10646686:10646822:clu_9142	8:44420123	7.71e-08	trans
GH_D09G0384	22:10646691:10646822:clu_9142	8:44420121	1.17e-06	trans
GH_D09G0430	22:11812151:11812476:clu_9221	10:77784282	3.1e-07	trans
GH_D09G0063	22:1268735:1273126:clu_8681	6:42233180	1.95e-06	trans
GH_D09G0457	22:13286133:13286217:clu_9247	12:72382123	3.92e-07	trans
GH_D09G0079	22:1692213:1692323:clu_8717	2:106697619	7.87e-07	trans
GH_D09G0079	22:1695428:1696002:clu_8719	2:53301759	1.31e-06	trans
GH_D09G0526	22:18311025:18311151:clu_9332	6:110486576	1.17e-06	trans
GH_D09G0008	22:195847:196173:clu_8586	3:78979698	7.65e-07	trans
GH_D09G0593	22:24343397:24343563:clu_9421	8:9302433	2.27e-07	trans
GH_D09G0626	22:25514256:25515412:clu_9472	22:25559554	1.51e-08	cis
GH_D09G0626	22:25514690:25515412:clu_9472	22:25559554	9.49e-07	cis
GH_D09G0116	22:2583065:2583141:clu_8808	12:7752727	4.59e-07	trans
GH_D09G0645	22:26218846:26222057:clu_9507	16:18377637	1.41e-07	trans
GH_D09G0650	22:26433059:26433799:clu_9513	13:106978546	1.85e-07	trans
GH_D09G0686	22:28312004:28312081:clu_9584	13:25842135	9.33e-08	trans
GH_D09G0711	22:29257929:29257996:clu_9625	6:118272259	2.11e-07	trans
GH_D09G0727	22:29729057:29729334:clu_9641	13:62916166	1.08e-06	trans
GH_D09G0748	22:30181890:30181976:clu_9665	7:9477888	1.94e-07	trans
GH_D09G0756	22:30325938:30326030:clu_9673	13:60908174	3.7e-07	trans
GH_D09G0789	22:31051347:31051954:clu_9718	5:37625820	1.68e-06	trans
GH_D09G0145	22:3165277:3165355:clu_8851	25:17690684	1.86e-06	trans
GH_D09G0931	22:33791952:33793597:clu_9947	7:8094032	1.17e-06	trans
GH_D09G0931	22:33791952:33793599:clu_9947	9:57217095	8.49e-07	trans
GH_D09G1005	22:34942695:34942934:clu_10107	22:35113699	2.11e-08	cis
GH_D09G1040	22:35634932:35635755:clu_10161	7:36876644	1.64e-06	trans
GH_D09G1050	22:35747989:35748072:clu_10173	25:7317172	2.52e-07	trans
GH_D09G1055	22:35825135:35826343:clu_10188	22:35824864	5.56e-12	cis
GH_D09G1140	22:37182513:37182608:clu_10310	12:64137869	2.53e-07	trans
GH_D09G1179	22:37742932:37743120:clu_10378	8:67700467	6.56e-07	trans
GH_D09G1179	22:37743032:37743120:clu_10378	8:67700467	1.38e-07	trans
GH_D09G1198	22:37945412:37945495:clu_10413	8:64846164	1.06e-06	trans
GH_D09G1255	22:38752564:38752928:clu_10525	6:107594062	7.13e-07	trans
GH_D09G1349	22:40057965:40058134:clu_10693	23:3800345	1.43e-06	trans
GH_D09G1351	22:40072312:40073269:clu_10698	8:65199397	9.39e-07	trans
GH_D09G0181	22:4069457:4069777:clu_8886	22:4996475	7.49e-07	cis
GH_D09G0181	22:4069484:4069777:clu_8886	22:4996475	5.96e-07	cis
GH_D09G1432	22:41064680:41064830:clu_10827	8:50478644	1.26e-06	trans
GH_D09G1432	22:41064680:41064916:clu_10827	8:57949685	1.2e-07	trans
GH_D09G1434	22:41093558:41094809:clu_10835	9:78360817	2.39e-07	trans
GH_D09G1500	22:41904850:41905019:clu_10926	5:102774574	8.78e-08	trans
GH_D09G1506	22:41962668:41962750:clu_10933	5:70180427	1.34e-06	trans
GH_D09G1531	22:42274069:42274225:clu_10959	7:86605056	4.43e-07	trans
GH_D09G1595	22:43058510:43058936:clu_11052	25:10668239	1.76e-06	trans
GH_D09G1663	22:43727611:43728322:clu_11144	7:17067651	2.13e-07	trans
GH_D09G1666	22:43737668:43737899:clu_11147	11:52647167	4.52e-07	trans
GH_D09G1666	22:43737668:43737936:clu_11147	11:52647167	2.99e-07	trans
GH_D09G1676	22:43856606:43857475:clu_11172	10:114272158	5.38e-07	trans
GH_D09G1687	22:43947934:43948098:clu_11189	8:6212744	5.69e-07	trans
GH_D09G1699	22:44036915:44037007:clu_11224	13:107469309	6.4e-08	trans
GH_D09G1743	22:44457518:44457631:clu_11283	13:68132486	9.7e-07	trans
GH_D09G1762	22:44633543:44633753:clu_11319	1:79052348	6.04e-08	trans
GH_D09G1829	22:45227280:45227376:clu_11435	10:25052901	1.55e-06	trans
GH_D09G1829	22:45227280:45227385:clu_11435	10:24850621	7.53e-07	trans
GH_D09G1829	22:45233476:45233571:clu_11436	8:88132964	6.86e-09	trans
GH_D09G1829	22:45245766:45246437:clu_11439	24:56554071	7.91e-07	trans
GH_D09G1829	22:45245766:45246437:clu_11439	24:56554072	4e-07	trans
GH_D09G1829	22:45245766:45246437:clu_11439	24:56554074	4e-07	trans
GH_D09G1863	22:45680471:45680599:clu_11526	15:52245882	9.05e-07	trans
GH_D09G1945	22:46601039:46601132:clu_11643	3:63768306	1.1e-06	trans
GH_D09G1945	22:46601039:46601160:clu_11643	3:63768306	1.05e-06	trans
GH_D09G1989	22:47024131:47024285:clu_11721	8:81289912	1.04e-06	trans
GH_D09G1989	22:47025972:47026272:clu_11722	24:69197377	1.99e-06	trans
GH_D09G1989	22:47025972:47026272:clu_11722	24:69197378	1.99e-06	trans
GH_D09G2053	22:47513446:47513759:clu_11818	1:70583275	5.5e-07	trans
GH_D09G2066	22:47600175:47600356:clu_11842	23:44954259	1.24e-06	trans
GH_D09G2066	22:47600259:47600356:clu_11842	19:58145011	1.93e-06	trans
GH_D09G2113	22:47936165:47936276:clu_11902	11:42273515	8.84e-07	trans
GH_D09G2184	22:48593380:48593874:clu_12007	6:31907089	5.6e-07	trans
GH_D09G2247	22:49040508:49040730:clu_12080	13:57174430	3.9e-07	trans
GH_D09G2250	22:49069358:49069475:clu_12093	2:37574885	7.11e-07	trans
GH_D09G2250	22:49069358:49069496:clu_12093	2:37574885	1.6e-06	trans
GH_D09G2276	22:49259578:49259796:clu_12120	6:7466425	4.73e-07	trans
GH_D09G2424	22:50437435:50437563:clu_12317	1:59410329	7.29e-07	trans
GH_D09G2563	22:51487884:51487966:clu_12556	11:81193928	1.12e-07	trans
GH_D09G2566	22:51521013:51521327:clu_12562	18:51878455	9.22e-07	trans
GH_D09G0204	22:5360348:5360444:clu_8890	3:32641939	2.57e-07	trans
GH_D09G0215	22:5574445:5574528:clu_8897	8:103211167	3.99e-07	trans
GH_D09G0215	22:5574461:5574528:clu_8897	8:65736232	6.88e-07	trans
GH_D09G0020	22:559507:559805:clu_8606	25:15297015	1.53e-06	trans
GH_D09G0255	22:6477608:6478355:clu_8942	16:48910583	6.23e-07	trans
GH_D09G0255	22:6477612:6478355:clu_8942	10:78755436	6.45e-07	trans
GH_D09G0274	22:6925426:6925507:clu_8965	21:21427958	5.72e-07	trans
GH_D09G0274	22:6925426:6925522:clu_8965	21:21427958	2.41e-07	trans
GH_D09G0301	22:7526350:7526708:clu_9000	4:40699264	1.78e-06	trans
GH_D09G0035	22:838938:839831:clu_8631	8:115210229	1.89e-06	trans
GH_D09G0337	22:8665547:8665835:clu_9071	9:9863378	2.22e-07	trans
GH_D09G0337	22:8665547:8665839:clu_9071	9:9863378	7.28e-07	trans
GH_D10G0918	23:10396916:10397263:clu_1409	4:32947281	1.28e-06	trans
GH_D10G0918	23:10397147:10397263:clu_1409	14:24814190	7.21e-07	trans
GH_D10G0146	23:1176212:1176327:clu_286	23:1290702	1.42e-07	cis
GH_D10G0146	23:1176212:1176330:clu_286	23:1290702	1.25e-07	cis
GH_D10G0149	23:1208661:1208751:clu_297	10:88927705	1.09e-07	trans
GH_D10G0234	23:1808513:1808695:clu_355	2:58083499	9.02e-08	trans
GH_D10G0259	23:2046858:2046961:clu_397	5:54134945	5.1e-07	trans
GH_D10G1354	23:21101053:21101127:clu_2102	24:26999959	2.67e-07	trans
GH_D10G1354	23:21101053:21101127:clu_2102	24:26999960	1.1e-07	trans
GH_D10G1371	23:21512978:21513124:clu_2117	20:16352796	1.26e-06	trans
GH_D10G1422	23:23283993:23284486:clu_2235	23:23412612	1.37e-06	cis
GH_D10G1422	23:23284065:23284486:clu_2235	23:23412612	4.6e-07	cis
GH_D10G1422	23:23287108:23287208:clu_2238	3:74783441	1.12e-06	trans
GH_D10G1426	23:23337226:23337652:clu_2244	6:118324164	4.47e-10	trans
GH_D10G1426	23:23337226:23337656:clu_2244	6:118324164	5.88e-07	trans
GH_D10G1432	23:23466909:23467557:clu_2261	21:8811984	6.56e-07	trans
GH_D10G1433	23:23473322:23474955:clu_2263	23:23412551	9.24e-08	cis
GH_D10G1496	23:25732042:25732505:clu_2399	15:51938809	1.34e-06	trans
GH_D10G1499	23:25829428:25829505:clu_2403	9:61499744	6.48e-07	trans
GH_D10G1499	23:25829428:25829646:clu_2403	8:115744335	3.87e-13	trans
GH_D10G1529	23:27007136:27007325:clu_2449	1:104667643	1.7e-06	trans
GH_D10G0355	23:2810744:2810899:clu_527	8:5589327	1.93e-06	trans
GH_D10G1560	23:29091515:29094344:clu_2502	6:23559627	7.94e-07	trans
GH_D10G0035	23:313933:314125:clu_88	8:125005384	6.31e-07	trans
GH_D10G0035	23:313933:314137:clu_88	8:111726324	2.41e-07	trans
GH_D10G1590	23:31466570:31466889:clu_2555	21:21092748	5.84e-07	trans
GH_D10G0426	23:3412862:3413145:clu_626	4:81154733	6.56e-07	trans
GH_D10G0426	23:3412890:3413145:clu_626	8:109286275	4.8e-07	trans
GH_D10G0041	23:375069:375371:clu_119	18:29476977	2.02e-07	trans
GH_D10G0485	23:4109646:4109788:clu_698	12:43496928	1.1e-06	trans
GH_D10G1723	23:43179993:43183637:clu_2730	22:23887041	1.81e-07	trans
GH_D10G0513	23:4368885:4369043:clu_759	9:71548177	5.99e-07	trans
GH_D10G0513	23:4369302:4369422:clu_760	10:109081565	3.82e-07	trans
GH_D10G0514	23:4379487:4379595:clu_764	14:19026645	1.9e-06	trans
GH_D10G0514	23:4381695:4381808:clu_756	1:100638518	1.48e-06	trans
GH_D10G1841	23:48493750:48493962:clu_2892	24:18943292	6.48e-07	trans
GH_D10G1841	23:48493750:48493962:clu_2892	24:18943293	1.12e-06	trans
GH_D10G1841	23:48493750:48493991:clu_2892	10:93807758	1.94e-06	trans
GH_D10G1954	23:51898463:51898554:clu_3092	7:57365670	7.22e-07	trans
GH_D10G1969	23:52695642:52695714:clu_3131	14:6806870	1.59e-06	trans
GH_D10G2014	23:53800520:53800737:clu_3212	11:41445043	1.31e-06	trans
GH_D10G2016	23:53863426:53863520:clu_3235	17:46562524	4.06e-07	trans
GH_D10G2016	23:53863426:53863536:clu_3235	17:46562524	1.16e-07	trans
GH_D10G0605	23:5410272:5410347:clu_904	12:96502468	3.27e-07	trans
GH_D10G2036	23:54159001:54160502:clu_3268	3:59310160	1.82e-06	trans
GH_D10G2038	23:54176348:54176747:clu_3277	23:54180869	1.56e-11	cis
GH_D10G2065	23:54728457:54728876:clu_3300	1:102667282	5.3e-07	trans
GH_D10G2065	23:54728457:54728884:clu_3300	1:102667282	6.44e-07	trans
GH_D10G2067	23:54843578:54843667:clu_3306	9:12137146	6.8e-07	trans
GH_D10G2067	23:54843578:54843688:clu_3306	23:54827731	1.37e-11	cis
GH_D10G0622	23:5620946:5621133:clu_954	11:87381304	1.33e-06	trans
GH_D10G0629	23:5718063:5718163:clu_957	13:57443104	5.68e-08	trans
GH_D10G2201	23:57664784:57664862:clu_3470	5:58626741	1.24e-07	trans
GH_D10G0635	23:5776368:5776460:clu_969	3:73141351	6.17e-08	trans
GH_D10G2213	23:57833454:57834267:clu_3485	8:107600799	1.42e-09	trans
GH_D10G2237	23:58166452:58167211:clu_3536	25:39698848	2.39e-07	trans
GH_D10G2251	23:58470777:58471172:clu_3568	2:40008237	5.87e-07	trans
GH_D10G2251	23:58478819:58478897:clu_3565	8:114946038	6.2e-07	trans
GH_D10G2287	23:59206813:59207428:clu_3616	23:59061657	2.3e-07	cis
GH_D10G2294	23:59406110:59407014:clu_3618	23:59335148	5.12e-09	cis
GH_D10G2294	23:59406110:59407042:clu_3618	26:7443745	3.43e-07	trans
GH_D10G2295	23:59428745:59429884:clu_3630	9:57826976	3.02e-07	trans
GH_D10G2300	23:59493742:59494224:clu_3645	6:57918	2.75e-08	trans
GH_D10G2308	23:59717162:59717373:clu_3661	8:99539111	5.95e-07	trans
GH_D10G2345	23:60387743:60387827:clu_3730	9:64620424	1.29e-07	trans
GH_D10G2345	23:60387743:60387836:clu_3730	9:64607157	3.35e-08	trans
GH_D10G2358	23:60630943:60631201:clu_3749	2:104559043	9.28e-07	trans
GH_D10G2409	23:61430603:61433204:clu_3830	8:107601091	9.71e-07	trans
GH_D10G2425	23:61593486:61593627:clu_3857	21:9022619	1.63e-07	trans
GH_D10G2538	23:63442636:63443273:clu_3958	3:50861246	1.38e-08	trans
GH_D10G2543	23:63630349:63630974:clu_3958	19:60799577	4.89e-08	trans
GH_D10G0677	23:6377980:6379572:clu_1035	17:25993417	7.35e-07	trans
GH_D10G2570	23:64229858:64230011:clu_4021	23:64216978	5.67e-07	cis
GH_D10G2570	23:64229858:64230118:clu_4021	23:64216978	2.25e-09	cis
GH_D10G2580	23:64299444:64300170:clu_4043	23:64216978	9.48e-07	cis
GH_D10G0077	23:648435:648558:clu_154	13:36792766	9.54e-07	trans
GH_D10G2646	23:65077280:65077370:clu_4067	10:45474783	8.39e-07	trans
GH_D10G0692	23:6601719:6601864:clu_1052	23:6937283	2.44e-07	cis
GH_D10G0692	23:6601719:6602128:clu_1052	23:6937283	2.05e-09	cis
GH_D10G0692	23:6601935:6602128:clu_1052	23:6937283	1.53e-09	cis
GH_D10G2763	23:66569337:66569419:clu_4212	23:66731802	1.54e-07	cis
GH_D10G2764	23:66583771:66584490:clu_4217	21:29640274	7.66e-08	trans
GH_D10G2776	23:66684110:66684276:clu_4190	23:66849534	8.65e-08	cis
GH_D10G2776	23:66684110:66686871:clu_4190	25:8223	2.27e-07	trans
GH_D10G2776	23:66685138:66686871:clu_4190	25:8161	2.25e-08	trans
GH_D10G2776	23:66687353:66687513:clu_4191	23:66733342	7.51e-09	cis
GH_D10G2776	23:66687353:66690479:clu_4191	3:105025211	2.87e-07	trans
GH_D10G2776	23:66690319:66690479:clu_4191	25:8158	8.56e-09	trans
GH_D10G2781	23:66749157:66749711:clu_4246	23:66849534	3.02e-08	cis
GH_D10G2789	23:66806263:66806773:clu_4262	19:53133261	1.91e-06	trans
GH_D10G2789	23:66814969:66815330:clu_4266	6:126107	1.22e-08	trans
GH_D10G2789	23:66814974:66815330:clu_4266	6:126107	1.18e-07	trans
GH_D10G2789	23:66815380:66816051:clu_4267	6:126109	7.85e-07	trans
GH_D10G2789	23:66815635:66816051:clu_4267	6:51135	7.26e-07	trans
GH_D10G2793	23:66875753:66876297:clu_4288	25:8161	3.42e-08	trans
GH_D10G2793	23:66875831:66876297:clu_4288	25:8161	8.27e-07	trans
GH_D10G0702	23:6774608:6774822:clu_1069	2:83143372	1.62e-06	trans
GH_D10G0091	23:738752:739416:clu_182	23:99670	1.46e-10	cis
GH_D10G0091	23:738776:739416:clu_182	23:787460	9.03e-11	cis
GH_D10G0753	23:7499794:7500544:clu_1156	21:6333586	1.47e-06	trans
GH_D10G0855	23:9245173:9245474:clu_1281	23:9197070	3.32e-10	cis
GH_D11G1223	24:10790418:10790495:clu_11055	2:91330693	7.22e-08	trans
GH_D11G1223	24:10790418:10790513:clu_11055	2:91330694	4.35e-07	trans
GH_D11G1229	24:10879639:10879729:clu_11064	7:44480322	5.32e-07	trans
GH_D11G1235	24:10977438:10977798:clu_11078	9:962579	7.36e-07	trans
[truncated: 297 more rows]
