# Supplementary material for: Mapping intron retention events contributing to complex traits using splice quantitative trait locus
Source: Plant Methods. 2023 Jul 21;19:72. doi: 10.1186/s13007-023-01048-4 (PMC10362629; doi:10.1186/s13007-023-01048-4)
Supplement: Supplementary file 4 — Additional file 4: Table S3. Summary for cis-sQTL colocalizing with trait associations. [file 13007_2023_1048_MOESM4_ESM.xlsx]

## Sheet: Sheet1
TableS3. Summary for cis-sQTL Colocalizing with Trait Associations.
Gene_name	Marker	sQTL_SNP	p-value	Trait
GH_D03G1277	16:43241915:43241985:clu_81849	16:43244243	7.75e-07	LP08ku
GH_D05G0602	18:4827740:4828296:clu_87838	18:4804483	2.99e-09	BN07an
GH_D05G0602	18:4827740:4827996:clu_87838	18:4804483	2.05e-10	BN07an
GH_D05G3740	18:57575203:57575296:clu_92769	18:57604887	2.14e-08	BN07an
GH_D05G3740	18:57371116:57371211:clu_92761	18:57760042	5.88e-10	BN07an
GH_D05G3740	18:57640868:57640967:clu_92761	18:57849763	1.46e-06	BN07an
GH_D08G0321	21:2852226:2852455:clu_4474	21:2859485	7.12e-09	LP08nan
GH_D08G0321	21:2853185:2853314:clu_4476	21:2921319	1.44e-06	LP08nan
GH_D08G0321	21:2852038:2852455:clu_4474	21:2921319	3.79e-09	LP08nan
GH_D08G0324	21:2885856:2886618:clu_4484	21:2886970	3.29e-07	LP08ku
GH_D08G0327	21:2897079:2898183:clu_4488	21:2903765	4.23e-10	LP08nan
GH_D08G0327	21:2898299:2898676:clu_4488	21:2832246	5.88e-07	LP08nan
GH_D10G0629	23:5718063:5718163:clu_957	23:5733318	8.25e-07	LP09an
GH_D10G0629	23:5718046:5718163:clu_957	23:5733318	3.03e-08	LP09an
GH_D12G1585	25:45383474:45383662:clu_6737	25:45214757	1.34e-10	LP09ku
GH_D12G1601	25:45697335:45697897:clu_6787	25:45744812	2.29e-23	LP09ku
GH_D12G1601	25:45697519:45697897:clu_6787	25:45501142	7.53e-16	LP09ku
GH_D12G1601	25:45697335:45697439:clu_6787	25:45744812	2.82e-21	LP09ku
GH_D12G1605	25:45792375:45792610:clu_6789	25:45746523	7.04e-23	LP09ku
GH_D12G1605	25:45792352:45792610:clu_6789	25:45743452	2.81e-08	LP09ku
GH_D12G1605	25:45792253:45792610:clu_6789	25:45895026	2.49e-10	LP09ku
GH_D12G1605	25:45792331:45792610:clu_6789	25:45744812	6.32e-08	LP09ku
GH_D13G0024	26:226238:226437:clu_14911	26:217015	2.86e-14	SI09an
GH_D13G0024	26:226232:226437:clu_14911	26:721090	5.73e-08	SI09an
GH_D13G0024	26:226340:226437:clu_14911	26:217015	2.28e-10	SI09an
GH_D13G0024	26:226238:226452:clu_14911	26:217015	3.05e-12	SI09an
GH_D13G0024	26:226232:226335:clu_14911	26:217015	1.18e-09	SI09an
GH_A04G1552	4:85658948:85659033:clu_32892	4:85842010	1.37e-06	FL07an
GH_A06G0890	6:23710348:23710428:clu_38722	6:23513733	1.35e-06	LP07ku
GH_A09G1528	9:71550338:71550411:clu_43601	9:71541012	3.65e-12	LP07nan
GH_A09G1528	9:71545477:71550411:clu_43601	9:71541012	4.57e-11	LP07nan
GH_A09G1880	9:75745889:75746188:clu_44176	9:75756097	3.12e-08	FS08ku
