# Supplementary material for: Mapping intron retention events contributing to complex traits using splice quantitative trait locus
Source: Plant Methods. 2023 Jul 21;19:72. doi: 10.1186/s13007-023-01048-4 (PMC10362629; doi:10.1186/s13007-023-01048-4)
Supplement: Supplementary file 5 — Additional file 5: Table S4. Indentified cis-sQTL are affective to transcription factors. [file 13007_2023_1048_MOESM5_ESM.xlsx]

## Sheet: Sheet1
Table S4: Identified cis-sQTL are affective to transcription factors
GeneID	sQTL_id	sQTL_SNP	p-value	type	TFfamily	ArabidopsisID	ArabDesc
GH_A05G2719	5:29509505:29509953:clu_28133	5:29480358	1.34e-09	cis	bZIP	AT1G43700	VIRE2-interacting protein 1
GH_A05G2719	5:29509157:29509953:clu_28133	5:29480359	3.09e-08	cis	bZIP	AT1G43700	VIRE2-interacting protein 1
GH_A06G1554	6:104984673:104984791:clu_39823	6:105487159	4.4e-08	cis	ARF	AT2G33860	Transcriptional factor B3 family protein / auxin-responsive factor AUX/IAA-like protein
GH_A06G1554	6:104984031:104984791:clu_39823	6:105487157	8.92e-07	cis	ARF	AT2G33860	Transcriptional factor B3 family protein / auxin-responsive factor AUX/IAA-like protein
GH_A07G0735	7:8681241:8682419:clu_34443	7:8721507	3.16e-08	cis	M-type	AT1G18750	AGAMOUS-like 65
GH_A07G0735	7:8681241:8681419:clu_34443	7:8721507	2.19e-08	cis	M-type	AT1G18750	AGAMOUS-like 65
GH_A11G0789	11:6992909:6992998:clu_51329	11:6993008	8.37e-08	cis	HB	AT3G60390	homeobox-leucine zipper protein 3
GH_A12G1583	12:87528330:87528444:clu_66675	12:87505135	1.1e-08	cis	HB	AT5G44180	Homeodomain-like transcriptional regulator
GH_A12G1583	12:87528330:87528431:clu_66675	12:87505135	2.62e-07	cis	HB	AT5G44180	Homeodomain-like transcriptional regulator
GH_A13G1503	13:90530238:90531826:clu_62370	13:90574396	3.18e-07	cis	C3H	AT3G12680	floral homeotic protein (HUA1)
GH_A13G1503	13:90529263:90529991:clu_62370	13:90574396	2.38e-07	cis	C3H	AT3G12680	floral homeotic protein (HUA1)
GH_D01G0278	14:2247067:2247179:clu_73413	14:2341018	7.86e-07	cis	C2C2-GATA	AT3G06740	GATA transcription factor 15
GH_D01G0278	14:2247082:2247179:clu_73413	14:2332533	1.6e-06	cis	C2C2-GATA	AT3G06740	GATA transcription factor 15
GH_D03G0161	16:1191696:1192537:clu_80239	16:1253804	3.26e-07	cis	HB	AT4G36740	homeobox protein 40
GH_D05G3040	18:31403210:31406004:clu_91885	18:30612149	1.02e-06	cis	NF-YB	AT2G37060	nuclear factor Y%2C subunit B8
GH_D07G1440	20:20658336:20658710:clu_2238	20:21039158	5.24e-14	cis	NAC	AT4G35580	NAC transcription factor-like 9
GH_D07G1440	20:20658753:20658848:clu_2238	20:21039158	5.65e-07	cis	NAC	AT4G35580	NAC transcription factor-like 9
GH_D10G2580	23:64299444:64300170:clu_4043	23:64216978	9.48e-07	cis	NAC	AT4G33540	metallo-beta-lactamase family protein
GH_D11G3707	24:70750693:70750783:clu_14771	24:70755340	1.56e-10	cis	C2H2	AT5G03740	histone deacetylase 2C
GH_D11G3707	24:70750693:70750783:clu_14771	24:70755341	6.78e-11	cis	C2H2	AT5G03740	histone deacetylase 2C
GH_D12G1585	25:45384147:45385370:clu_6735	25:45896154	1.65e-09	cis	HB	AT5G44180	Homeodomain-like transcriptional regulator
GH_D12G1585	25:45384147:45384496:clu_6735	25:45896154	2.41e-10	cis	HB	AT5G44180	Homeodomain-like transcriptional regulator
