# Supplementary material for: Mapping intron retention events contributing to complex traits using splice quantitative trait locus
Source: Plant Methods. 2023 Jul 21;19:72. doi: 10.1186/s13007-023-01048-4 (PMC10362629; doi:10.1186/s13007-023-01048-4)
Supplement: Supplementary file 6 — Additional file 6: Table S5. Summary of primer sequences used in the study. [file 13007_2023_1048_MOESM6_ESM.xlsx]

## Sheet: Sheet1
TableS5. Summary of Primer Sequences Used in the Study.
Gene	Primer name	Primer sequence (5'→3')	Amplify	Description
GH_A06G0890	0890-SF	TGCTCCTGAACTTGGC	sQTL	RT-PCR
	0890-SR	ATTTGGGCAGTGAACC
GH_D03G1277	1277-SF	CGCACTTCCTCCTGTT	sQTL	RT-PCR
	1277-SR	CTCGTCTCCGCTTTTC
GH_A06G1554	1554-SF	CTGAAGATGCAGCAGAAA	sQTL	RT-PCR
	1554-SR	GAACCAGGCCATTGAA
GH_A05G0514	0514-SF	ATGCCACTTTCCTCCC	sQTL	RT-PCR
	0514-SR	TGCCACCCACATCTTC
