# Supplementary material for: Mapping intron retention events contributing to complex traits using splice quantitative trait locus
Source: Plant Methods. 2023 Jul 21;19:72. doi: 10.1186/s13007-023-01048-4 (PMC10362629; doi:10.1186/s13007-023-01048-4)
Supplement: Supplementary file 7 — Additional file 7: Table S6. Summary for cis-sQTL coupled miRNA. [file 13007_2023_1048_MOESM7_ESM.xlsx]

## Sheet: Sheet1
TableS6. Summary for cis-sQTL identified to be putative targets of miRNA.
cis-sQTL	miRNA	Expectation	Inhibition	Target_Desc.
12:87996924:87998919:clu_66702	ghr-miR7509	2.5	Cleavage	(-)
12:87996924:87998919:clu_66702	ghr-miR7509	2.5	Cleavage	(-)
12:87996667:87998919:clu_66702	ghr-miR7509	2.5	Cleavage	(-)
12:87996667:87998919:clu_66702	ghr-miR7509	2.5	Cleavage	(-)
8:5787615:5790962:clu_46307	ghr-miR7514	2.5	Cleavage	(-)
8:5789419:5790962:clu_46307	ghr-miR7514	2.5	Cleavage	(-)
24:16068503:16069966:clu_11760	ghr-miR7485	3	Cleavage	(+)
3:3462216:3463135:clu_16904	ghr-miR7496a	3	Cleavage	(+)
3:3462216:3463135:clu_16904	ghr-miR7496b	3	Cleavage	(+)
5:108713354:108716029:clu_30538	ghr-miR7508	3	Cleavage	(+)
5:108713354:108714042:clu_30538	ghr-miR7508	3	Cleavage	(+)
11:91304000:91304166:clu_54215	ghr-miR2949a-3p	3.5	Cleavage	(-)
18:53039151:53039668:clu_92564	ghr-miR7496a	3.5	Translation	(-)
18:53039151:53039668:clu_92564	ghr-miR7496b	3.5	Translation	(-)
8:5787615:5790962:clu_46307	ghr-miR7502	3.5	Cleavage	(-)
8:5787615:5789052:clu_46307	ghr-miR7502	3.5	Cleavage	(-)
23:738752:739416:clu_182	ghr-miR7505	3.5	Cleavage	(-)
23:738776:739416:clu_182	ghr-miR7505	3.5	Cleavage	(-)
5:16157102:16157648:clu_26464	ghr-miR7510a	3.5	Cleavage	(-)
13:6786054:6789382:clu_60844	ghr-miR3476-5p	4	Cleavage	(+)
13:6786061:6789382:clu_60844	ghr-miR3476-5p	4	Cleavage	(+)
13:6787048:6789382:clu_60844	ghr-miR3476-5p	4	Cleavage	(+)
24:56363427:56365833:clu_13483	ghr-miR482a	4	Translation	(-)
25:43938708:43939627:clu_6635	ghr-miR482a	4	Cleavage	(+)
25:43938708:43939622:clu_6635	ghr-miR482a	4	Cleavage	(+)
1:117779533:117780163:clu_16434	ghr-miR7484a	4	Cleavage	(+)
1:117779533:117780163:clu_16434	ghr-miR7484b	4	Cleavage	(+)
13:105602051:105603972:clu_63467	ghr-miR7487	4	Cleavage	(-)
10:112534312:112535169:clu_59911	ghr-miR7493	4	Translation	(-)
3:92075681:92075790:clu_18996	ghr-miR7493	4	Cleavage	(-)
1:20090900:20093088:clu_14242	ghr-miR7494	4	Cleavage	(+)
9:9066847:9067250:clu_41632	ghr-miR7496a	4	Cleavage	(+)
18:56105807:56107644:clu_92672	ghr-miR7496a	4	Translation	(-)
9:9066847:9067250:clu_41632	ghr-miR7496b	4	Cleavage	(+)
18:56105807:56107644:clu_92672	ghr-miR7496b	4	Translation	(-)
12:84361474:84361664:clu_66431	ghr-miR7504a	4	Cleavage	(-)
12:84361467:84361664:clu_66431	ghr-miR7504a	4	Cleavage	(-)
15:59208812:59209787:clu_71793	ghr-miR7504b	4	Cleavage	(-)
15:59208812:59209787:clu_71793	ghr-miR7504b	4	Cleavage	(-)
9:69981554:69983809:clu_43420	ghr-miR7509	4	Translation	(+)
9:69981554:69982798:clu_43420	ghr-miR7509	4	Translation	(+)
9:69981554:69982069:clu_43420	ghr-miR7509	4	Translation	(+)
5:4805506:4806040:clu_24377	ghr-miR7511	4	Cleavage	(+)
9:71601139:71603409:clu_43608	ghr-miR7514	4	Cleavage	(+)
5:35114070:35114325:clu_28489	ghr-miR7514	4	Translation	(-)
26:52242431:52243129:clu_17470	ghr-miR156a	4.5	Cleavage	(+)
15:67006188:67007173:clu_72520	ghr-miR156a	4.5	Cleavage	(+)
26:52242431:52243129:clu_17470	ghr-miR156b	4.5	Cleavage	(+)
15:67006188:67007173:clu_72520	ghr-miR156b	4.5	Cleavage	(+)
18:53039151:53039668:clu_92564	ghr-miR156c	4.5	Cleavage	(-)
4:78207196:78209530:clu_32385	ghr-miR156c	4.5	Cleavage	(+)
26:52242431:52243129:clu_17470	ghr-miR156d	4.5	Cleavage	(+)
15:67006188:67007173:clu_72520	ghr-miR156d	4.5	Cleavage	(+)
25:52972708:52972902:clu_7595	ghr-miR2949b	4.5	Cleavage	(-)
25:52972708:52972902:clu_7595	ghr-miR2949c	4.5	Cleavage	(-)
12:78678793:78683143:clu_66068	ghr-miR3476-5p	4.5	Cleavage	(-)
12:78678872:78683143:clu_66068	ghr-miR3476-5p	4.5	Cleavage	(-)
24:19406030:19407482:clu_12133	ghr-miR3476-5p	4.5	Cleavage	(-)
13:101056640:101056755:clu_63008	ghr-miR394a	4.5	Cleavage	(-)
13:101056640:101056755:clu_63008	ghr-miR394b	4.5	Cleavage	(-)
25:45697335:45697897:clu_6787	ghr-miR7488	4.5	Cleavage	(-)
25:45697335:45697439:clu_6787	ghr-miR7488	4.5	Cleavage	(-)
5:14063953:14065411:clu_26161	ghr-miR7488	4.5	Cleavage	(+)
18:31403210:31406004:clu_91885	ghr-miR7489	4.5	Cleavage	(-)
23:66749157:66749711:clu_4246	ghr-miR7493	4.5	Translation	(-)
13:10033164:10033280:clu_60900	ghr-miR7493	4.5	Cleavage	(+)
23:66749157:66749711:clu_4246	ghr-miR7495a	4.5	Cleavage	(-)
23:66749157:66749711:clu_4246	ghr-miR7495b	4.5	Cleavage	(-)
7:8681241:8682419:clu_34443	ghr-miR7497	4.5	Translation	(+)
11:116586535:116588076:clu_55453	ghr-miR7499	4.5	Translation	(-)
1:3244625:3245408:clu_13229	ghr-miR7499	4.5	Cleavage	(-)
1:3244625:3245367:clu_13229	ghr-miR7499	4.5	Cleavage	(-)
13:101128716:101129213:clu_63028	ghr-miR7500	4.5	Cleavage	(+)
24:19406030:19407482:clu_12133	ghr-miR7500	4.5	Cleavage	(-)
26:52031333:52031835:clu_17454	ghr-miR7503	4.5	Cleavage	(-)
26:52031333:52031441:clu_17454	ghr-miR7503	4.5	Cleavage	(-)
7:4817462:4821738:clu_33946	ghr-miR7504b	4.5	Cleavage	(-)
12:98672217:98672824:clu_67576	ghr-miR7504b	4.5	Cleavage	(+)
5:27274723:27275151:clu_27911	ghr-miR7507	4.5	Cleavage	(+)
5:4802798:4803575:clu_24376	ghr-miR7508	4.5	Cleavage	(+)
5:4802745:4803575:clu_24376	ghr-miR7508	4.5	Cleavage	(+)
15:59208812:59209787:clu_71793	ghr-miR7508	4.5	Cleavage	(-)
4:78207196:78209530:clu_32385	ghr-miR7508	4.5	Cleavage	(+)
18:56105807:56107644:clu_92672	ghr-miR7508	4.5	Cleavage	(-)
20:25337519:25338216:clu_2522	ghr-miR7508	4.5	Cleavage	(-)
12:87996924:87998919:clu_66702	ghr-miR7509	4.5	Cleavage	(-)
12:87996667:87998919:clu_66702	ghr-miR7509	4.5	Cleavage	(-)
5:16157102:16157648:clu_26464	ghr-miR7510b	4.5	Cleavage	(-)
9:71545477:71550411:clu_43601	ghr-miR7511	4.5	Cleavage	(-)
23:23283993:23284486:clu_2235	ghr-miR7514	4.5	Cleavage	(+)
23:23284065:23284486:clu_2235	ghr-miR7514	4.5	Cleavage	(+)
24:19406030:19407482:clu_12133	ghr-miR7514	4.5	Cleavage	(-)
18:31403210:31406004:clu_91885	ghr-miR7514	4.5	Translation	(-)
8:8098134:8098261:clu_46496	ghr-miR7514	4.5	Translation	(+)
4:78207196:78209530:clu_32385	ghr-miR7514	4.5	Cleavage	(+)
12:78678793:78683143:clu_66068	ghr-miR156a	5	Cleavage	(-)
12:78678872:78683143:clu_66068	ghr-miR156a	5	Cleavage	(-)
16:1191696:1192537:clu_80239	ghr-miR156a	5	Cleavage	(-)
12:78678793:78683143:clu_66068	ghr-miR156b	5	Cleavage	(-)
12:78678872:78683143:clu_66068	ghr-miR156b	5	Cleavage	(-)
16:1191696:1192537:clu_80239	ghr-miR156b	5	Cleavage	(-)
9:71601139:71603409:clu_43608	ghr-miR156c	5	Cleavage	(+)
13:6786054:6789382:clu_60844	ghr-miR156c	5	Translation	(+)
13:6786061:6789382:clu_60844	ghr-miR156c	5	Translation	(+)
13:6787048:6789382:clu_60844	ghr-miR156c	5	Translation	(+)
7:4817462:4821738:clu_33946	ghr-miR156c	5	Cleavage	(-)
7:9629459:9630774:clu_34537	ghr-miR156c	5	Cleavage	(-)
12:78678793:78683143:clu_66068	ghr-miR156d	5	Cleavage	(-)
12:78678872:78683143:clu_66068	ghr-miR156d	5	Cleavage	(-)
16:1191696:1192537:clu_80239	ghr-miR156d	5	Cleavage	(-)
20:27395024:27395326:clu_2606	ghr-miR164	5	Cleavage	(-)
9:71545477:71550411:clu_43601	ghr-miR167a	5	Translation	(-)
9:71545477:71550411:clu_43601	ghr-miR167b	5	Translation	(-)
9:71545477:71550411:clu_43601	ghr-miR2948-5p	5	Translation	(-)
18:25985289:25986225:clu_91464	ghr-miR2949a-3p	5	Cleavage	(-)
10:112509812:112510104:clu_59907	ghr-miR2949a-5p	5	Translation	(+)
20:20658336:20658710:clu_2238	ghr-miR2949b	5	Cleavage	(+)
21:2755178:2756049:clu_4457	ghr-miR2949b	5	Translation	(+)
20:20658336:20658710:clu_2238	ghr-miR2949c	5	Cleavage	(+)
21:2755178:2756049:clu_4457	ghr-miR2949c	5	Translation	(+)
1:20090900:20093088:clu_14242	ghr-miR2950	5	Cleavage	(+)
21:7242949:7244082:clu_4967	ghr-miR3476-3p	5	Cleavage	(-)
15:67006188:67007173:clu_72520	ghr-miR3476-3p	5	Translation	(+)
18:31171245:31171783:clu_91873	ghr-miR390a	5	Cleavage	(-)
18:31171245:31171783:clu_91873	ghr-miR390b	5	Cleavage	(-)
18:31171245:31171783:clu_91873	ghr-miR390c	5	Cleavage	(-)
6:118711152:118711740:clu_40253	ghr-miR393	5	Cleavage	(-)
5:108713354:108716029:clu_30538	ghr-miR399c	5	Cleavage	(+)
5:108713354:108714042:clu_30538	ghr-miR399c	5	Cleavage	(+)
9:71545477:71550411:clu_43601	ghr-miR399d	5	Cleavage	(-)
26:52242431:52243129:clu_17470	ghr-miR399d	5	Cleavage	(+)
9:71545477:71550411:clu_43601	ghr-miR399e	5	Cleavage	(-)
26:52242431:52243129:clu_17470	ghr-miR399e	5	Cleavage	(+)
5:4805506:4806040:clu_24377	ghr-miR479	5	Cleavage	(+)
8:8466182:8466905:clu_46521	ghr-miR7484a	5	Cleavage	(-)
8:8466182:8466778:clu_46521	ghr-miR7484a	5	Cleavage	(-)
2:107214830:107215164:clu_23214	ghr-miR7484a	5	Cleavage	(-)
13:90529263:90529991:clu_62370	ghr-miR7484a	5	Cleavage	(+)
21:2755178:2756049:clu_4457	ghr-miR7484a	5	Cleavage	(+)
8:8466182:8466905:clu_46521	ghr-miR7484b	5	Cleavage	(-)
8:8466182:8466778:clu_46521	ghr-miR7484b	5	Cleavage	(-)
2:107214830:107215164:clu_23214	ghr-miR7484b	5	Cleavage	(-)
13:90529263:90529991:clu_62370	ghr-miR7484b	5	Cleavage	(+)
21:2755178:2756049:clu_4457	ghr-miR7484b	5	Cleavage	(+)
22:25514256:25515412:clu_9472	ghr-miR7485	5	Cleavage	(+)
22:25514690:25515412:clu_9472	ghr-miR7485	5	Cleavage	(+)
21:19243481:19243660:clu_5477	ghr-miR7485	5	Cleavage	(+)
25:52972329:52972620:clu_7595	ghr-miR7485	5	Translation	(-)
24:6153753:6155007:clu_10239	ghr-miR7488	5	Cleavage	(-)
18:31403210:31406004:clu_91885	ghr-miR7488	5	Cleavage	(-)
13:6786054:6789382:clu_60844	ghr-miR7488	5	Cleavage	(+)
13:6786061:6789382:clu_60844	ghr-miR7488	5	Cleavage	(+)
13:6787048:6789382:clu_60844	ghr-miR7488	5	Cleavage	(+)
4:85441592:85442088:clu_32861	ghr-miR7488	5	Translation	(+)
5:27274723:27275151:clu_27911	ghr-miR7488	5	Cleavage	(+)
7:8681241:8682419:clu_34443	ghr-miR7488	5	Cleavage	(+)
7:8681241:8681419:clu_34443	ghr-miR7488	5	Cleavage	(+)
3:102613021:102613277:clu_19369	ghr-miR7489	5	Translation	(+)
13:105602051:105603972:clu_63467	ghr-miR7489	5	Cleavage	(-)
13:105602051:105603972:clu_63467	ghr-miR7491	5	Cleavage	(-)
1:20090900:20093088:clu_14242	ghr-miR7491	5	Translation	(+)
26:52242431:52243129:clu_17470	ghr-miR7493	5	Translation	(+)
23:23283993:23284486:clu_2235	ghr-miR7493	5	Cleavage	(+)
23:23284065:23284486:clu_2235	ghr-miR7493	5	Cleavage	(+)
25:43932755:43933420:clu_6631	ghr-miR7493	5	Translation	(+)
12:87996667:87998919:clu_66702	ghr-miR7494	5	Cleavage	(-)
12:87996924:87998919:clu_66702	ghr-miR7494	5	Cleavage	(-)
18:53039151:53039668:clu_92564	ghr-miR7494	5	Cleavage	(-)
23:59206813:59207428:clu_3616	ghr-miR7495a	5	Cleavage	(-)
23:59206813:59207428:clu_3616	ghr-miR7495b	5	Cleavage	(-)
15:47584929:47585315:clu_71296	ghr-miR7496a	5	Cleavage	(-)
11:18488053:18488896:clu_52786	ghr-miR7496a	5	Cleavage	(+)
11:18488237:18488896:clu_52786	ghr-miR7496a	5	Cleavage	(+)
11:18488304:18488896:clu_52786	ghr-miR7496a	5	Cleavage	(+)
15:47584929:47585315:clu_71296	ghr-miR7496b	5	Cleavage	(-)
11:18488053:18488896:clu_52786	ghr-miR7496b	5	Cleavage	(+)
11:18488237:18488896:clu_52786	ghr-miR7496b	5	Cleavage	(+)
11:18488304:18488896:clu_52786	ghr-miR7496b	5	Cleavage	(+)
9:69981554:69983809:clu_43420	ghr-miR7497	5	Translation	(+)
9:69981554:69982798:clu_43420	ghr-miR7497	5	Translation	(+)
1:20090900:20093088:clu_14242	ghr-miR7499	5	Cleavage	(+)
13:6786054:6789382:clu_60844	ghr-miR7499	5	Cleavage	(+)
13:6786061:6789382:clu_60844	ghr-miR7499	5	Cleavage	(+)
13:6787048:6789382:clu_60844	ghr-miR7499	5	Cleavage	(+)
24:61903239:61904736:clu_14039	ghr-miR7499	5	Translation	(+)
24:61903239:61904707:clu_14039	ghr-miR7499	5	Translation	(+)
25:45384147:45385370:clu_6735	ghr-miR7499	5	Cleavage	(-)
5:16146424:16146526:clu_26464	ghr-miR7499	5	Cleavage	(-)
8:116248658:116250418:clu_48712	ghr-miR7500	5	Cleavage	(-)
23:64299444:64300170:clu_4043	ghr-miR7501	5	Cleavage	(-)
8:116248658:116250418:clu_48712	ghr-miR7501	5	Cleavage	(-)
23:59206813:59207428:clu_3616	ghr-miR7502	5	Cleavage	(-)
19:2701475:2703006:clu_83221	ghr-miR7502	5	Cleavage	(+)
19:2885899:2886163:clu_83238	ghr-miR7502	5	Cleavage	(-)
21:7242949:7244082:clu_4967	ghr-miR7502	5	Translation	(-)
23:64299444:64300170:clu_4043	ghr-miR7502	5	Cleavage	(-)
5:29509157:29509953:clu_28133	ghr-miR7504a	5	Translation	(-)
25:45792253:45792610:clu_6789	ghr-miR7504b	5	Cleavage	(+)
25:45792331:45792610:clu_6789	ghr-miR7504b	5	Cleavage	(+)
25:45792375:45792610:clu_6789	ghr-miR7504b	5	Cleavage	(+)
7:4817462:4821738:clu_33946	ghr-miR7504b	5	Cleavage	(-)
18:31403210:31406004:clu_91885	ghr-miR7504b	5	Translation	(-)
26:52242431:52243129:clu_17470	ghr-miR7504b	5	Cleavage	(+)
5:4802745:4803575:clu_24376	ghr-miR7504b	5	Cleavage	(+)
5:4802798:4803575:clu_24376	ghr-miR7504b	5	Cleavage	(+)
5:108713354:108716029:clu_30538	ghr-miR7507	5	Cleavage	(+)
5:108715217:108716029:clu_30538	ghr-miR7507	5	Cleavage	(+)
1:118099331:118099705:clu_16489	ghr-miR7507	5	Cleavage	(-)
4:78207196:78209530:clu_32385	ghr-miR7507	5	Cleavage	(+)
25:52972329:52972620:clu_7595	ghr-miR7507	5	Cleavage	(-)
3:97618609:97618889:clu_19162	ghr-miR7508	5	Cleavage	(+)
3:97618609:97618886:clu_19162	ghr-miR7508	5	Cleavage	(+)
24:58579402:58579838:clu_13673	ghr-miR7508	5	Cleavage	(+)
8:87163528:87163770:clu_47545	ghr-miR7508	5	Cleavage	(-)
23:66749157:66749711:clu_4246	ghr-miR7508	5	Cleavage	(-)
23:59206813:59207428:clu_3616	ghr-miR7508	5	Cleavage	(-)
12:97445656:97446480:clu_67414	ghr-miR7508	5	Cleavage	(-)
9:71545477:71550411:clu_43601	ghr-miR7508	5	Cleavage	(-)
5:100662155:100662993:clu_29918	ghr-miR7508	5	Cleavage	(-)
5:100662155:100662949:clu_29918	ghr-miR7508	5	Cleavage	(-)
23:64299444:64300170:clu_4043	ghr-miR7508	5	Cleavage	(-)
12:87996924:87998919:clu_66702	ghr-miR7509	5	Translation	(-)
12:87996667:87998919:clu_66702	ghr-miR7509	5	Translation	(-)
25:45697335:45697897:clu_6787	ghr-miR7509	5	Cleavage	(-)
9:71545477:71550411:clu_43601	ghr-miR7509	5	Cleavage	(-)
23:6601719:6602128:clu_1052	ghr-miR7510a	5	Translation	(+)
1:20090900:20093088:clu_14242	ghr-miR7510a	5	Cleavage	(+)
8:112632421:112632612:clu_48508	ghr-miR7510b	5	Cleavage	(+)
8:112632421:112632594:clu_48508	ghr-miR7510b	5	Cleavage	(+)
5:36776062:36776578:clu_28566	ghr-miR7510b	5	Cleavage	(-)
26:56173681:56173885:clu_17778	ghr-miR7510b	5	Cleavage	(-)
18:60548311:60548624:clu_92922	ghr-miR7511	5	Translation	(+)
25:53416556:53416706:clu_7641	ghr-miR7511	5	Cleavage	(+)
7:9629459:9630774:clu_34537	ghr-miR7511	5	Cleavage	(-)
12:87996667:87998919:clu_66702	ghr-miR7513	5	Cleavage	(-)
12:87996924:87998919:clu_66702	ghr-miR7513	5	Cleavage	(-)
12:78678793:78683143:clu_66068	ghr-miR7513	5	Cleavage	(-)
12:78678872:78683143:clu_66068	ghr-miR7513	5	Cleavage	(-)
12:78682269:78683143:clu_66068	ghr-miR7513	5	Cleavage	(-)
9:69981554:69983809:clu_43420	ghr-miR7513	5	Cleavage	(+)
9:69981554:69982798:clu_43420	ghr-miR7513	5	Cleavage	(+)
9:69981554:69982069:clu_43420	ghr-miR7513	5	Cleavage	(+)
7:93931013:93931929:clu_37032	ghr-miR7514	5	Translation	(+)
7:93931105:93931929:clu_37032	ghr-miR7514	5	Translation	(+)
9:59515462:59515753:clu_42519	ghr-miR7514	5	Cleavage	(+)
13:105428672:105428953:clu_63437	ghr-miR7514	5	Cleavage	(-)
